# Supplementary material for: Secondary teachers’ competencies and attitude: A mediated multigroup model based on usefulness and enjoyment to examine the differences between key dimensions of STEM teaching practice
Source: PLoS One. 2023 Jan 26;18(1):e0279986. doi: 10.1371/journal.pone.0279986 (PMC9879531; doi:10.1371/journal.pone.0279986)
Supplement: S2 Table — (CSV) [file pone.0279986.s002.csv]

Supplementary Materials S2
Participant_number	Strategy	Specialisation	Seniority	Degree	Residence	Presentation	Training	Gender	Age	SI11	SI12	SI13	SI14	SI15	SI16	SI17	SI18	SI19	SI31	SI32	SI33	SI34	SI35	SI36	SI37	SI38	SI39	SI310	SI41	SI42	SI43	SI44	SI45	SI51	SI52	SI55	SI56	SI61	SI63	SI64	SI71	SI72	SI73	SI74	SI75	SI21r	SI22r	SI23r	SI24r
1	1	7	14	4	2	1	1	1	36	5	5	5	5	6	6	6	6	6	6	6	6	5	5	5	5	5	6	6	5	5	5	6	5	5	5	6	6	5	5	5	6	6	6	6	6	3	3	5	5
2	1	7	12	4	1	2	2	1	40	6	6	6	6	6	6	6	6	6	6	5	6	6	6	6	6	6	6	6	5	6	6	5	6	6	6	6	6	3	5	6	6	6	6	6	6	6	6	2	6
3	1	7	21	4	1	2	1	1	44	7	7	7	6	7	7	7	7	7	6	6	6	6	6	6	6	6	6	7	6	7	6	6	6	7	6	7	7	6	6	6	6	6	6	6	6	6	1	3	3
4	1	7	21	4	1	2	1	1	41	6	5	6	6	6	6	6	6	6	6	6	6	6	6	6	6	6	6	6	6	6	6	6	6	5	6	6	6	6	6	6	6	6	6	6	6	3	5	3	3
5	1	7	24	4	1	1	3	1	50	6	6	5	6	7	7	7	6	6	6	6	6	6	6	6	7	7	6	6	6	6	5	4	6	5	3	6	6	6	6	6	6	6	6	6	6	6	6	4	6
6	1	7	21	4	1	2	1	1	44	7	7	7	6	7	7	7	7	7	6	6	6	6	6	6	6	6	6	7	6	7	6	6	6	7	6	7	7	6	6	6	6	6	6	6	6	6	1	3	3
7	1	7	18	3	1	1	3	1	53	7	7	7	7	6	7	7	7	7	6	6	7	6	6	6	7	7	6	6	6	6	7	6	7	6	7	7	7	6	6	7	6	6	6	6	6	1	7	2	6
8	1	7	26	4	2	2	2	1	53	6	5	5	6	6	6	6	6	6	6	6	5	5	6	6	6	6	6	6	5	6	6	6	6	6	4	5	6	6	6	6	6	6	6	6	6	2	4	2	3
9	1	7	30	4	2	1	2	1	50	7	7	7	6	7	7	7	7	7	6	7	6	7	7	7	7	7	7	7	5	5	6	6	6	6	6	7	7	6	7	7	6	6	6	6	6	4	6	2	7
10	1	7	25	4	1	2	1	1	46	4	4	4	4	4	4	4	4	4	4	4	4	4	4	4	4	4	4	4	4	4	4	4	4	4	4	4	4	4	4	4	4	4	4	4	4	4	4	4	4
11	1	7	0	1	1	1	1	1	43	6	7	6	7	7	7	7	7	6	6	6	6	6	6	6	6	6	6	6	3	6	6	6	6	6	6	6	6	6	6	6	6	6	6	2	6	3	3	2	4
12	1	7	19	4	1	2	2	1	45	6	6	7	5	7	6	6	7	6	6	6	5	5	6	6	7	5	7	5	5	5	5	4	5	7	3	7	7	7	7	7	7	7	7	5	6	1	7	2	6
13	1	7	21	4	1	1	2	1	40	7	7	7	6	6	6	7	7	7	6	6	6	5	5	5	5	6	6	6	2	5	5	6	5	5	2	6	6	5	6	6	6	6	6	6	6	3	3	2	6
14	1	7	34	4	2	1	1	1	51	6	7	6	6	6	6	6	6	6	6	6	5	6	6	6	6	7	7	7	7	7	6	6	6	7	6	6	6	3	6	6	6	6	6	6	6	6	6	3	6
15	1	7	20	4	1	3	2	1	48	4	3	6	4	3	3	4	4	4	5	4	6	3	4	6	6	6	4	5	4	4	6	5	5	4	4	4	5	5	4	5	5	5	5	4	4	6	4	4	4
16	1	7	0	1	1	2	2	1	44	6	6	7	6	7	7	7	7	6	6	6	6	6	6	5	7	6	6	5	5	6	6	6	6	6	6	7	7	7	7	6	7	6	7	6	6	4	4	4	5
17	1	7	12	3	1	1	3	1	37	6	6	6	5	7	7	7	7	7	7	7	7	7	7	7	7	5	7	2	5	5	7	7	7	6	5	7	7	7	7	7	7	7	7	7	7	1	1	2	4
18	1	7	36	4	1	1	2	1	55	6	6	6	6	6	6	6	6	6	6	6	6	6	6	6	6	6	6	6	5	6	6	6	6	6	6	6	6	6	6	6	6	6	7	6	7	2	3	2	3
19	1	7	11	3	2	1	3	1	37	6	6	6	6	6	6	6	6	6	5	6	5	6	5	6	6	6	6	6	3	4	5	6	5	5	3	5	5	5	5	4	5	5	6	6	6	5	4	3	5
20	1	7	24	4	1	1	3	1	52	6	6	6	5	6	6	6	5	5	6	6	7	7	6	6	5	6	6	6	5	6	6	6	6	6	4	6	6	5	6	6	6	6	6	6	6	5	6	2	6
21	1	7	12	3	2	1	2	1	35	4	4	6	6	6	6	5	5	5	6	6	6	5	6	5	5	5	6	6	5	4	6	6	6	6	4	7	6	5	3	6	7	7	6	5	6	4	3	3	2
22	1	7	32	4	1	1	1	1	55	6	6	6	4	5	4	5	7	6	4	4	4	4	5	4	5	4	4	5	4	4	4	5	4	2	2	2	2	1	2	4	2	1	4	4	4	4	5	5	4
23	1	7	6	1	1	1	1	1	44	6	7	6	6	7	6	6	6	2	6	6	5	6	6	6	7	7	6	7	4	5	6	6	6	6	3	6	6	5	4	4	4	5	6	6	5	6	4	4	6
24	1	7	25	4	2	3	2	1	46	6	6	7	6	7	7	7	7	6	6	6	6	6	6	6	7	6	7	7	7	7	7	3	6	6	6	7	7	6	6	6	7	7	7	7	7	6	6	6	6
25	1	7	29	4	2	2	2	1	48	6	5	5	5	5	5	5	5	5	5	5	6	5	5	5	5	6	5	5	5	5	5	6	5	5	2	6	6	5	6	6	5	5	5	5	5	3	7	3	6
26	1	7	12	4	2	1	1	1	35	5	5	6	5	5	6	6	6	6	6	6	6	6	6	6	6	6	6	6	5	6	5	5	5	6	6	6	6	6	6	6	6	2	6	6	6	3	4	2	5
27	1	7	1	1	1	1	2	1	22	7	7	7	7	7	7	7	7	7	7	7	7	7	7	7	7	7	7	7	7	7	7	7	7	7	7	7	7	7	7	7	7	7	7	7	7	5	6	1	6
28	1	3	10	2	1	1	1	1	34	6	6	6	6	7	7	7	6	7	6	6	7	7	7	6	7	7	6	6	6	6	6	7	6	6	7	6	6	6	2	6	6	6	6	6	6	6	7	6	7
29	1	3	3	2	1	1	2	1	41	7	7	6	6	7	7	6	6	6	6	7	6	6	6	7	7	7	7	7	5	7	7	7	7	7	7	7	7	6	4	5	6	6	7	6	6	3	6	1	7
30	1	3	15	3	2	1	2	1	41	6	6	6	5	6	6	6	6	6	5	6	5	5	4	5	5	5	5	4	5	5	5	6	5	4	5	5	6	5	6	6	4	5	5	5	5	3	6	3	6
31	1	3	23	4	2	1	2	1	52	6	6	6	6	6	6	6	6	6	6	6	6	6	6	6	6	6	6	6	6	6	6	6	6	6	2	6	6	6	6	6	6	6	6	6	6	6	6	3	6
32	1	3	20	3	1	2	3	1	42	5	5	6	5	6	6	6	6	6	5	5	6	6	6	4	4	4	3	6	1	4	5	6	6	4	4	4	4	4	5	5	5	5	5	5	5	4	4	4	4
33	1	3	11	4	2	1	2	1	48	6	6	6	5	6	7	6	6	5	6	6	6	4	5	6	7	7	6	7	4	6	6	6	6	6	2	6	6	4	6	6	6	6	6	4	6	6	4	4	6
34	1	3	20	4	1	1	2	1	44	7	7	7	7	7	7	7	7	7	7	7	7	7	7	7	7	7	7	7	7	7	7	7	7	7	7	7	7	7	7	6	6	7	7	7	7	7	1	1	7
35	1	3	20	4	1	1	2	1	43	6	6	6	6	6	6	6	6	6	6	6	6	6	6	6	6	6	6	6	6	6	6	6	6	5	4	6	6	5	5	6	6	6	6	6	6	6	6	2	6
36	1	3	25	4	1	1	2	1	49	6	6	6	6	6	7	6	6	6	6	6	5	5	6	6	6	6	6	6	4	6	6	6	6	5	5	6	6	5	6	6	6	6	6	6	6	3	5	2	6
37	1	3	26	4	1	1	2	1	49	6	7	6	7	6	6	6	6	6	6	6	6	6	6	6	6	6	6	6	6	6	6	6	6	6	5	6	6	5	6	6	6	6	6	6	6	3	5	3	6
38	1	3	30	4	2	1	2	2	53	6	6	5	5	6	5	5	6	6	6	5	6	5	6	6	5	6	6	4	5	5	6	6	6	5	4	4	6	4	4	6	4	4	6	6	4	4	4	4	6
39	1	3	21	3	1	1	3	1	44	3	3	3	4	3	3	4	4	3	5	5	6	3	5	3	6	5	7	5	7	7	6	7	6	4	4	5	3	5	3	5	4	4	5	3	5	2	2	3	3
40	1	3	12	4	2	1	3	1	47	7	6	6	6	7	7	6	6	6	6	6	6	6	6	6	7	6	7	7	5	6	6	7	6	7	6	6	6	6	3	6	7	6	6	6	6	3	4	1	6
41	1	2	35	4	1	1	2	1	57	6	6	6	5	6	6	6	6	6	6	6	6	6	6	6	6	6	6	6	5	6	6	6	6	4	4	6	6	4	6	6	6	6	6	6	6	4	6	4	6
42	1	2	34	4	1	1	2	1	57	6	6	6	3	6	6	6	6	6	6	6	5	6	6	6	6	6	6	6	5	6	6	6	6	6	4	6	6	6	6	6	6	6	6	6	6	3	6	2	7
43	1	2	33	4	1	3	1	1	55	6	5	5	6	6	6	5	6	5	5	6	4	5	5	5	6	6	6	6	5	5	5	6	5	4	5	5	5	4	4	5	5	4	5	6	6	4	4	4	4
44	1	2	31	4	1	1	2	1	56	6	6	6	5	6	6	6	6	5	6	6	7	6	6	5	6	6	6	6	5	6	6	6	6	6	5	6	6	5	6	6	6	6	6	5	6	3	3	2	2
45	1	2	25	4	2	1	2	1	47	7	7	7	7	7	7	7	7	7	7	7	7	7	7	7	7	7	7	6	5	5	6	6	7	7	6	7	7	6	5	7	7	7	7	6	7	5	7	2	7
46	1	2	31	4	1	1	3	1	56	7	7	7	7	7	7	7	7	7	3	3	5	5	5	5	7	7	7	7	7	7	7	7	7	7	6	6	6	7	7	7	7	7	7	7	7	3	5	3	4
47	1	2	17	3	1	1	1	1	55	6	6	6	4	6	6	6	6	6	6	6	6	6	6	6	6	6	6	6	4	4	6	6	6	4	4	6	6	4	4	4	4	4	6	6	6	3	4	2	4
48	1	2	32	4	1	1	2	1	55	7	6	6	6	7	7	6	6	6	6	6	6	6	6	5	6	5	5	6	5	6	5	5	6	6	6	7	7	7	3	3	6	6	6	5	6	4	6	3	4
49	1	2	38	4	1	2	3	1	62	6	6	6	6	6	7	6	6	6	6	6	6	5	6	6	6	6	6	5	5	6	6	6	6	6	6	6	6	6	6	6	6	6	6	6	6	3	6	2	6
50	1	2	24	4	1	1	1	1	47	6	6	6	6	6	6	6	6	6	6	6	7	7	6	6	7	7	7	7	5	7	6	7	7	6	4	6	6	6	6	6	6	6	6	6	6	3	3	3	4
51	1	2	28	4	1	1	2	2	54	6	5	6	6	4	5	4	5	5	6	5	7	5	5	5	5	4	6	4	3	3	4	5	5	5	4	5	6	5	6	5	5	5	5	4	6	4	5	4	6
52	1	2	32	4	1	1	3	1	55	7	7	6	7	7	7	7	7	7	7	7	7	7	7	7	7	7	7	7	6	6	6	7	7	7	5	7	7	5	7	6	7	7	7	7	7	6	7	2	7
53	1	2	24	4	1	1	1	1	48	7	7	7	6	7	7	7	7	7	7	7	7	7	7	7	7	7	7	7	7	7	7	7	7	7	6	6	6	2	6	6	6	6	6	3	6	6	6	2	7
54	1	2	26	4	1	1	1	1	51	7	7	7	7	7	7	7	7	6	6	7	7	6	6	6	6	6	6	6	6	6	6	6	6	7	7	7	7	7	7	5	7	7	7	5	6	3	7	2	7
55	1	2	32	4	2	1	3	1	55	6	6	6	6	5	5	5	6	5	7	7	7	7	7	7	7	7	7	7	6	7	6	6	6	6	6	7	6	6	6	6	7	7	7	7	7	3	3	3	3
56	1	2	22	4	1	1	3	1	47	7	7	6	6	7	7	6	6	6	6	4	6	6	6	6	7	7	6	6	5	6	6	5	6	6	6	6	6	5	5	6	6	5	6	6	6	6	6	3	6
57	1	2	20	4	1	1	2	1	43	7	7	7	7	7	7	7	7	7	6	7	7	7	7	7	7	7	7	7	7	7	7	7	7	7	6	6	6	6	6	6	6	6	6	6	6	5	6	2	6
58	1	2	0	1	2	3	1	1	26	6	6	6	6	6	6	6	6	6	6	6	6	6	6	6	7	6	6	6	6	6	6	6	6	6	5	5	5	5	5	6	5	6	6	6	6	6	6	3	4
59	1	2	26	4	2	2	3	1	51	6	6	6	6	6	6	6	6	6	6	6	6	6	6	6	1	6	5	6	5	5	6	6	5	6	6	6	6	6	6	6	6	6	6	6	6	4	4	3	4
60	1	2	42	4	1	1	2	2	64	6	6	6	6	6	6	6	6	6	6	6	6	6	6	6	6	6	6	6	6	6	6	6	6	6	6	6	6	6	6	6	6	6	6	6	6	5	6	3	4
61	1	2	13	2	1	1	3	1	43	6	6	4	6	6	7	5	5	4	6	6	6	6	6	4	6	5	6	5	4	4	5	7	6	3	3	5	5	5	5	5	6	6	6	3	5	3	3	1	3
62	1	2	30	4	2	1	3	1	53	5	5	6	5	6	7	5	5	4	6	6	5	6	5	6	6	7	7	7	3	6	6	6	6	6	4	6	6	6	6	6	6	6	6	6	6	3	5	3	5
63	1	2	23	4	1	1	1	1	46	6	6	6	6	6	6	6	6	6	5	6	6	6	6	6	6	6	6	6	6	5	6	5	6	6	4	6	6	5	6	6	6	6	6	6	6	3	5	2	6
64	1	5	27	4	2	2	3	1	55	6	6	6	6	6	6	6	6	6	6	6	6	6	6	6	6	6	4	5	5	5	6	6	6	5	4	5	6	4	4	6	4	5	6	6	6	4	4	4	4
65	1	5	22	4	1	2	1	1	47	6	6	6	6	6	7	7	6	5	6	6	6	6	6	6	6	6	7	6	3	3	6	6	6	6	4	6	6	5	6	6	6	6	6	6	6	4	6	4	7
66	1	5	30	4	1	2	2	1	53	7	7	7	7	7	7	7	7	7	7	7	7	7	6	6	7	6	7	7	7	7	6	6	6	7	6	7	7	7	7	7	7	7	7	7	7	6	7	4	7
67	1	5	24	3	2	1	3	1	55	7	7	7	7	7	7	7	7	7	7	7	7	7	7	7	7	7	7	7	7	7	7	7	7	7	5	7	7	7	7	7	7	7	7	7	7	3	7	3	6
68	1	5	29	3	1	1	3	1	55	6	6	6	6	7	7	6	6	6	6	6	6	6	6	5	6	6	6	6	6	6	6	6	6	6	6	6	6	6	6	6	5	7	6	6	6	4	2	2	6
69	1	5	23	4	2	2	3	2	48	6	6	6	6	6	6	6	6	6	6	6	6	6	6	6	6	6	6	6	6	6	6	6	5	5	2	6	6	6	6	6	6	6	6	6	6	3	4	2	4
70	1	5	26	4	1	1	2	1	49	6	7	7	7	7	7	7	7	7	7	7	7	7	7	7	6	7	7	7	7	7	7	7	7	7	7	7	7	1	7	7	7	7	7	7	7	7	7	4	7
71	1	1	11	3	2	1	3	1	35	6	6	6	5	6	6	5	6	6	6	6	6	6	6	6	6	6	6	6	5	5	6	5	5	5	5	6	6	5	6	5	6	6	6	6	6	6	7	3	5
72	1	1	30	4	1	1	2	1	53	6	6	7	7	7	7	6	6	6	6	7	6	7	7	5	7	6	7	7	3	5	6	7	7	7	7	7	7	6	7	5	7	7	7	6	7	2	6	2	6
73	1	1	17	4	1	1	3	1	40	6	5	6	2	6	6	5	3	5	6	7	6	5	5	6	7	6	5	6	3	4	3	5	4	5	5	6	6	4	5	4	5	6	6	6	6	4	5	5	5
74	1	1	30	4	1	1	1	1	53	6	6	6	5	5	6	6	6	5	5	6	3	5	6	5	6	6	6	6	5	6	6	6	6	5	5	6	5	5	6	4	5	6	6	5	5	3	3	2	6
75	1	1	6	1	1	1	1	2	61	6	6	6	6	6	6	6	6	6	6	6	6	6	6	6	6	6	6	6	6	6	6	6	6	6	6	6	6	5	6	6	6	6	6	6	6	6	6	5	6
76	1	1	32	4	1	1	1	1	54	5	5	5	4	6	5	4	5	4	3	4	6	4	3	3	5	4	4	6	3	3	6	6	5	5	4	5	5	5	5	6	6	5	5	4	5	2	4	2	3
77	1	1	34	4	1	1	1	2	57	6	6	6	6	7	7	6	6	5	6	7	7	6	5	6	6	7	7	6	4	6	6	6	6	7	5	7	7	6	6	6	7	6	6	6	6	3	5	2	5
78	1	1	30	4	1	1	3	1	55	6	6	6	6	5	6	6	5	5	6	6	6	5	6	6	7	6	6	7	6	6	6	6	6	6	4	4	4	6	6	6	6	6	6	6	6	2	3	2	6
79	1	1	36	4	1	1	2	1	59	6	6	7	6	6	6	6	6	6	5	5	6	6	6	6	6	5	6	6	6	6	6	6	7	7	6	7	7	2	4	6	6	6	6	6	6	3	6	6	7
80	1	1	23	3	1	1	3	1	46	6	6	6	6	7	7	6	6	6	6	6	6	6	6	3	6	6	6	6	6	6	6	6	6	5	6	6	6	4	5	5	5	5	6	6	5	2	6	2	6
81	1	1	28	4	1	1	3	1	51	6	6	7	6	6	6	6	6	6	7	6	7	6	7	6	6	6	6	7	5	6	6	7	6	7	6	7	7	7	7	7	7	7	6	6	6	5	7	1	7
82	1	1	27	4	1	1	3	2	52	7	7	7	6	7	7	7	7	7	7	7	6	6	6	6	7	6	7	6	2	5	6	6	6	7	7	7	7	6	7	6	7	7	7	7	6	2	7	1	7
83	1	1	26	3	1	1	1	2	51	6	6	6	5	6	6	5	6	6	6	6	6	5	6	6	5	4	5	5	4	5	5	5	5	6	6	6	6	6	6	6	6	6	6	6	6	2	6	2	5
84	1	1	27	4	1	1	2	1	51	7	7	7	7	6	7	6	6	6	6	6	6	5	6	5	7	6	6	5	5	6	4	5	5	6	6	7	7	6	6	6	7	6	6	6	7	3	7	2	7
85	1	1	27	4	1	3	2	1	52	7	7	7	7	7	7	7	7	7	7	7	7	7	7	7	7	7	7	7	7	7	7	7	7	7	7	7	7	7	7	7	7	7	7	7	7	7	7	1	7
86	1	1	32	4	1	1	2	1	55	7	7	7	7	7	7	7	7	6	5	6	7	7	7	7	7	6	6	6	6	6	7	6	6	7	6	7	7	4	6	6	7	7	7	7	7	6	6	6	7
87	1	1	30	4	1	1	2	1	53	7	7	7	7	7	7	7	7	7	4	5	7	6	6	7	7	7	6	6	6	6	6	6	6	7	7	7	7	2	2	7	7	7	7	5	7	6	7	6	7
88	1	1	23	4	1	1	2	1	46	5	5	6	6	6	7	6	5	5	6	6	6	6	6	6	6	6	6	6	6	6	6	6	6	6	6	7	6	6	7	6	6	6	6	6	6	5	7	2	6
89	1	1	30	4	1	1	2	1	52	6	6	6	6	6	6	6	6	6	6	6	6	6	6	6	6	6	6	6	5	6	6	6	6	6	6	6	6	3	6	4	6	6	6	6	6	4	6	3	6
90	1	1	30	4	1	1	3	2	55	6	6	6	5	6	6	5	6	5	6	6	5	6	6	5	6	6	6	6	4	5	5	6	5	6	5	6	6	5	6	6	6	6	6	6	6	3	6	4	2
91	1	1	31	4	1	1	2	2	59	6	6	6	6	6	6	6	6	6	6	6	6	6	6	6	6	6	6	6	6	6	6	6	6	6	6	6	6	4	6	6	6	6	6	6	6	5	6	4	6
92	1	1	20	4	1	1	3	1	43	6	6	6	6	6	6	6	6	6	6	6	6	6	6	6	6	6	6	6	6	6	6	6	6	6	6	6	6	6	6	6	6	6	6	6	6	4	6	4	6
93	1	1	32	4	1	1	3	1	55	5	5	6	6	6	6	6	6	5	3	6	6	6	6	6	6	6	6	6	6	6	5	6	6	6	5	6	6	6	6	6	6	6	6	6	6	5	3	3	6
94	1	1	33	3	1	1	2	1	56	6	7	7	7	7	7	7	7	7	7	7	7	7	7	7	7	7	7	7	7	7	7	7	7	7	7	7	7	7	7	7	7	7	7	7	7	6	1	2	6
95	1	1	9	2	2	1	1	1	44	5	6	5	4	5	6	6	5	5	6	6	4	4	4	5	6	4	6	5	4	4	4	6	4	4	5	4	4	4	5	5	6	5	6	5	5	3	5	2	4
96	1	1	34	4	1	1	1	1	57	6	6	6	6	5	6	6	6	6	6	7	7	5	6	6	7	5	6	6	3	4	6	6	6	7	4	6	6	6	6	4	6	6	6	6	6	3	5	3	6
97	1	1	33	4	1	1	3	1	55	6	6	6	6	6	6	6	6	6	6	6	6	6	6	6	6	6	6	6	6	6	6	6	6	6	4	6	6	5	3	3	6	6	6	6	6	3	6	3	6
98	1	1	20	4	2	1	1	1	44	6	6	6	6	6	6	6	6	6	6	6	4	6	4	6	6	6	6	6	5	6	6	6	6	4	4	6	6	6	6	4	6	6	6	6	6	4	4	2	4
99	1	1	33	4	1	1	2	1	56	7	7	7	7	7	7	6	6	6	6	7	7	7	7	7	7	7	7	4	5	6	7	6	6	6	4	7	7	6	5	6	6	6	7	7	7	1	3	1	6
100	1	1	23	4	2	1	2	1	47	7	7	7	7	7	7	7	7	7	5	6	6	6	6	6	6	7	6	7	6	6	6	6	5	4	5	6	6	4	6	6	5	4	5	5	4	2	3	3	5
101	1	1	16	3	2	3	1	1	42	5	6	6	6	6	5	6	6	6	6	6	6	5	5	5	3	3	6	5	5	5	3	3	5	5	5	6	6	5	6	6	6	6	6	6	6	6	6	2	6
102	1	1	13	1	1	1	1	1	44	7	7	7	7	7	7	7	7	7	6	7	7	7	7	7	7	7	6	7	6	7	6	7	7	7	7	7	7	7	7	7	7	7	7	7	7	6	7	6	7
103	1	1	33	4	2	1	3	1	55	5	6	6	5	6	7	6	6	6	6	6	4	6	6	5	6	6	6	6	2	5	5	6	6	5	4	6	6	6	6	6	5	6	6	6	4	2	5	2	7
104	1	1	14	3	2	1	1	1	43	6	6	6	6	6	6	6	6	6	4	4	6	4	4	4	6	6	6	6	4	4	4	6	6	4	4	5	4	4	4	4	5	6	6	6	4	3	4	3	2
105	1	1	28	4	1	1	1	1	51	6	6	6	6	6	6	6	6	6	6	6	6	6	6	6	6	6	6	6	5	5	6	6	6	6	5	6	6	4	5	6	5	5	5	5	5	6	4	5	4
106	1	1	20	3	2	1	1	1	46	5	5	6	5	6	6	6	6	6	6	6	6	6	6	6	6	6	6	6	5	6	6	6	6	5	2	6	6	5	6	6	6	6	6	6	6	2	4	2	6
107	1	1	33	4	1	1	3	1	55	6	6	6	5	6	6	6	6	5	5	5	6	5	5	5	5	6	6	5	3	5	6	6	6	6	4	5	5	5	5	6	6	6	6	4	6	3	6	3	6
108	1	1	38	4	1	1	1	1	61	6	6	6	6	6	6	6	6	6	6	6	6	6	6	6	6	6	6	6	4	6	6	6	6	6	4	6	6	4	6	6	6	6	6	6	6	4	4	4	4
109	1	1	23	4	1	1	1	1	46	4	4	4	4	4	5	5	5	3	3	4	2	3	3	2	3	2	3	2	3	4	4	3	2	2	2	3	3	6	4	3	3	3	2	3	2	5	4	2	5
110	1	1	6	2	1	1	2	1	44	5	5	5	6	2	2	2	2	1	6	5	5	5	5	2	2	5	6	2	6	5	6	3	1	2	3	5	5	7	6	7	6	5	6	6	2	1	2	2	6
111	1	1	35	4	2	1	2	2	58	6	6	6	5	5	6	6	5	5	5	6	6	5	5	6	5	6	6	5	5	5	5	5	5	5	4	5	5	5	5	5	5	6	6	5	4	2	4	4	4
112	1	1	3	1	1	2	3	1	47	7	7	7	6	7	7	7	7	6	6	6	6	6	6	4	6	6	7	7	2	6	6	7	4	6	6	6	6	6	6	6	6	6	6	6	6	7	6	6	6
113	1	1	35	4	2	1	1	1	35	6	6	5	4	5	5	4	5	5	5	6	6	5	5	6	4	5	6	5	5	5	6	5	5	4	4	5	5	4	6	6	6	4	6	5	5	2	2	1	3
114	1	1	35	4	2	1	3	1	58	6	6	6	6	6	6	6	6	6	6	6	6	6	6	6	6	6	6	6	7	6	6	6	6	6	2	6	6	6	6	6	6	6	6	6	6	6	6	2	6
115	1	1	5	1	1	1	2	1	45	6	6	6	6	6	6	6	6	6	6	6	6	6	6	6	6	6	6	6	6	6	6	6	6	6	6	6	6	5	4	4	6	6	6	6	6	3	6	5	6
116	1	1	16	4	2	1	2	1	42	7	7	7	7	7	7	7	7	7	6	7	7	7	7	7	7	7	6	7	6	7	7	6	6	6	7	7	7	6	6	6	7	6	7	7	7	1	2	1	2
117	1	1	11	3	1	1	1	2	34	6	6	6	7	6	7	6	6	6	6	7	6	6	6	7	6	6	6	6	5	6	6	6	6	7	6	6	6	6	3	6	6	6	6	6	6	3	6	2	5
118	1	1	1	1	1	1	3	1	34	6	6	6	6	6	6	6	6	6	6	6	6	6	6	6	6	6	6	6	6	6	6	6	6	6	6	6	6	2	6	4	6	6	6	6	6	5	6	5	6
119	1	1	17	4	2	1	3	1	42	6	6	6	6	6	6	6	6	6	4	6	6	5	6	6	6	6	6	6	2	5	6	6	6	4	2	6	6	4	4	4	4	4	5	5	4	2	4	4	6
120	1	1	18	4	1	2	2	1	49	4	4	4	4	4	4	4	6	6	4	6	6	6	6	6	6	6	6	6	6	6	6	6	6	4	4	4	4	4	4	6	6	4	4	4	4	4	4	4	4
121	1	1	26	4	2	3	1	1	51	4	4	4	4	4	4	4	4	4	4	4	4	4	4	4	4	4	4	4	4	4	4	4	4	4	4	4	4	4	4	4	4	4	4	4	4	4	4	4	4
122	1	1	14	4	1	1	2	1	38	6	6	6	6	6	7	6	6	6	6	6	6	6	6	6	6	6	6	6	2	6	6	6	6	6	4	6	6	5	6	6	6	6	6	6	6	6	4	2	5
123	1	1	11	3	1	2	3	1	40	6	6	6	6	6	6	6	6	6	5	6	5	5	5	6	6	6	6	5	5	5	6	5	6	6	4	4	5	4	4	4	4	5	5	6	6	3	4	4	4
124	1	1	25	4	1	1	3	1	49	6	6	6	6	6	6	5	6	5	6	6	6	6	6	6	7	5	6	6	5	6	6	6	6	6	6	6	6	5	6	6	6	6	6	6	6	5	6	2	6
125	1	1	4	1	2	1	1	2	48	6	5	7	7	7	6	6	6	5	6	6	6	7	7	6	6	7	6	6	6	6	5	6	6	4	4	6	6	4	6	4	6	6	6	5	6	2	3	2	6
126	1	1	26	4	1	1	1	1	51	6	6	6	5	6	6	6	6	6	6	6	6	6	6	6	6	6	6	6	6	6	6	6	6	4	6	6	6	4	5	6	6	5	6	6	6	4	4	2	5
127	1	1	34	4	1	1	1	1	57	6	6	6	6	5	6	6	6	6	6	7	7	5	6	6	7	5	6	6	3	4	6	6	6	7	4	6	6	6	6	4	6	6	6	6	6	3	5	3	6
128	1	1	10	3	2	1	2	1	36	6	6	6	5	6	7	6	6	6	6	6	6	5	5	6	6	6	6	6	2	6	5	6	6	5	4	5	5	5	6	6	5	6	6	5	5	2	4	2	5
129	1	1	39	4	1	1	1	1	61	5	5	6	5	5	6	6	5	5	5	6	6	5	6	6	6	6	6	6	5	6	6	6	6	4	2	6	6	6	5	6	6	6	6	5	6	2	3	2	6
130	1	1	34	4	2	1	2	1	56	6	7	7	5	7	7	6	7	6	7	7	7	6	7	6	7	6	7	7	5	7	6	6	6	7	2	7	7	7	7	7	7	7	7	6	7	4	6	6	6
131	1	1	30	4	1	1	2	1	53	6	6	6	4	5	7	6	6	6	6	6	4	6	6	5	6	6	6	6	6	6	6	6	6	5	6	5	5	4	5	6	5	5	6	5	5	3	5	2	6
132	1	1	31	4	1	1	2	1	53	6	6	5	6	6	5	6	6	6	6	6	6	5	5	6	6	6	6	6	5	5	5	6	6	5	7	6	6	4	4	6	7	4	6	5	5	3	5	4	4
133	1	1	10	2	2	1	2	1	52	6	5	5	6	4	6	5	6	5	5	6	6	3	4	5	5	6	6	4	4	5	4	5	6	4	4	5	4	6	4	6	5	5	5	5	5	3	4	2	5
134	1	1	20	4	1	1	2	1	43	6	6	6	6	6	6	6	6	6	7	7	7	6	6	6	6	7	7	6	6	6	6	7	7	5	6	6	6	5	6	6	6	6	6	6	6	6	6	6	7
135	1	1	28	4	1	1	2	1	52	6	6	6	6	6	6	5	6	4	5	6	6	6	6	6	6	5	6	5	3	3	6	6	5	6	4	5	5	6	5	6	6	6	6	6	6	5	6	3	6
136	1	1	2	1	1	1	1	1	35	3	3	6	5	6	6	6	5	5	5	6	5	6	6	6	6	6	6	6	4	5	6	6	6	4	4	4	5	3	4	6	6	6	6	6	6	5	4	3	4
137	1	1	20	4	1	1	3	1	43	6	6	6	6	6	6	6	6	6	5	7	7	7	7	6	7	7	6	7	6	6	6	6	6	6	6	6	6	5	2	6	6	6	7	7	7	4	5	3	6
138	1	1	29	4	1	1	2	1	54	6	6	7	6	6	7	6	6	6	5	6	6	5	6	7	6	7	6	7	3	5	5	6	6	5	5	5	5	5	5	6	5	5	6	6	6	4	4	3	6
139	1	1	0	1	1	1	1	2	43	6	5	6	5	6	5	6	5	5	6	5	6	5	6	6	5	5	5	6	4	6	7	6	6	4	4	6	6	4	4	5	6	5	5	5	5	4	4	3	6
140	1	1	40	4	1	1	2	2	64	7	7	7	6	7	6	6	6	6	6	6	6	6	6	6	6	7	7	5	5	5	5	6	6	6	6	6	6	6	6	6	6	6	6	6	6	3	4	4	6
141	1	1	26	4	2	1	2	1	50	5	5	6	6	6	6	6	6	5	6	6	2	5	6	5	7	7	7	6	2	5	4	6	7	6	7	7	7	6	7	7	7	7	7	7	7	1	3	1	6
142	1	1	25	4	1	1	2	2	53	7	7	7	7	7	7	6	6	6	6	7	7	6	6	6	6	5	6	6	5	5	6	5	5	6	5	7	6	6	6	6	7	7	7	6	6	3	5	2	6
143	1	1	29	4	1	1	1	2	53	6	6	6	6	6	6	6	6	5	6	6	6	5	5	5	6	5	6	6	5	5	6	6	5	6	4	6	6	5	6	6	5	6	6	6	6	5	2	5	2
144	1	1	37	4	1	1	1	1	59	6	6	6	6	6	6	6	6	6	6	6	6	6	6	6	6	6	6	6	6	6	6	6	6	5	5	6	6	5	6	6	6	6	6	6	6	3	6	2	6
145	1	1	34	4	1	1	3	1	56	5	6	6	6	6	7	6	6	5	6	6	7	6	6	5	6	6	7	6	4	5	6	6	6	6	6	6	7	7	6	7	6	6	7	7	6	2	3	1	5
146	1	1	23	4	1	1	2	1	46	6	6	6	6	6	6	6	6	6	4	6	6	6	6	6	6	6	6	6	6	6	6	6	6	6	4	6	6	6	6	6	6	6	6	6	6	4	3	2	5
147	1	1	29	1	1	1	2	1	52	7	7	7	6	7	7	7	7	6	6	7	7	6	7	4	5	7	7	6	4	6	6	6	6	7	5	6	6	6	6	7	7	6	6	6	6	1	2	1	7
148	1	1	29	4	1	1	2	1	53	6	6	6	6	6	6	6	6	6	6	6	7	6	6	6	7	6	6	6	4	6	6	6	6	6	4	6	6	4	6	6	6	6	6	6	6	3	4	4	6
149	1	1	30	4	1	1	3	2	53	6	6	7	6	6	6	7	5	3	6	5	6	5	2	5	5	5	6	6	5	6	6	6	6	7	4	6	6	5	6	5	6	6	7	6	5	2	4	2	6
150	1	1	31	4	1	1	2	1	54	6	6	6	6	6	6	6	6	6	6	6	6	5	6	6	6	6	6	6	3	6	6	6	6	5	4	6	6	6	6	5	6	6	6	6	6	2	3	2	6
151	1	1	5	2	1	1	2	2	52	6	6	6	6	6	6	6	5	6	6	7	6	6	7	7	7	7	7	6	4	6	6	6	6	6	6	7	7	6	6	6	6	6	7	6	7	4	6	2	7
152	1	1	36	4	1	1	1	1	60	6	6	6	6	6	6	6	6	6	5	5	6	5	5	5	5	6	5	6	5	5	6	5	5	5	4	4	5	5	5	5	5	5	5	4	4	3	3	3	4
153	1	1	21	4	1	1	2	2	46	6	6	6	6	7	7	6	6	7	6	6	6	7	6	6	6	6	6	7	5	6	6	6	6	6	5	6	6	5	6	6	6	6	6	6	6	5	6	5	6
154	1	1	28	4	1	1	3	1	51	6	6	6	6	6	6	6	6	6	6	6	6	6	6	6	6	6	6	6	5	6	6	6	6	6	5	6	6	6	6	6	6	6	6	6	6	3	6	2	6
155	1	1	27	4	1	1	3	2	52	6	6	6	6	6	6	5	6	5	6	6	6	7	6	5	6	5	7	5	2	3	2	6	6	6	5	6	5	5	5	5	6	6	6	5	6	2	3	2	4
156	1	1	23	4	1	3	2	1	53	6	5	5	5	5	5	3	3	3	3	3	3	3	3	3	3	3	3	3	3	3	3	3	3	3	3	3	5	5	5	5	5	6	6	6	6	5	5	5	5
157	1	1	30	4	1	1	1	1	54	6	6	5	5	6	6	6	5	5	5	6	6	6	6	5	6	6	6	5	6	6	5	6	6	5	5	5	5	5	5	5	5	5	6	6	6	5	6	3	6
158	1	1	15	4	1	1	3	1	43	7	6	7	6	7	6	6	6	6	6	7	6	6	7	7	7	7	6	7	5	5	6	6	5	7	7	6	6	6	7	6	7	7	7	6	7	3	7	3	6
159	1	1	24	4	1	1	3	1	51	6	7	6	6	6	6	6	7	7	6	6	6	6	6	6	6	6	6	6	6	6	6	6	6	5	6	5	5	5	6	6	6	6	6	6	6	3	3	3	4
160	1	1	26	4	1	1	3	1	49	7	7	7	7	7	7	7	7	6	6	7	6	7	7	6	6	6	7	6	4	6	6	6	6	7	7	6	7	2	7	6	6	7	7	6	7	4	6	3	7
161	1	1	32	4	1	3	2	1	55	7	7	7	6	7	6	7	7	6	6	6	5	6	6	5	6	6	6	6	6	6	5	6	6	6	5	6	6	3	6	6	6	6	6	6	6	3	5	5	5
162	1	1	32	4	1	1	2	1	55	7	7	7	6	6	6	6	7	6	6	6	5	6	6	6	5	5	7	7	2	5	6	7	7	7	5	7	7	5	7	7	7	7	7	6	6	6	7	4	6
163	1	1	29	4	1	1	2	1	52	6	6	6	6	6	7	7	6	6	7	7	7	7	7	7	6	6	6	5	5	6	6	6	6	6	5	7	7	6	6	7	6	6	6	6	6	6	2	1	7
164	1	1	32	4	1	1	2	1	54	6	5	7	7	6	6	6	5	5	5	7	6	6	6	6	7	7	6	7	3	4	6	6	6	6	5	6	6	6	6	6	6	6	6	5	6	3	5	2	6
165	1	1	35	4	1	1	2	1	60	7	7	7	7	6	7	6	6	6	7	7	7	7	7	7	6	6	6	6	6	6	6	6	6	7	1	6	6	7	6	7	7	7	7	7	7	5	7	5	7
166	1	1	30	4	1	1	1	1	52	7	7	7	7	7	7	6	6	6	6	6	6	5	6	6	6	6	5	6	5	6	6	6	6	6	5	6	6	6	6	6	6	6	6	5	6	3	6	3	7
167	1	1	14	4	1	1	1	1	42	6	5	5	5	4	4	4	4	3	5	6	6	6	6	6	6	5	6	6	5	5	6	6	6	6	6	6	6	6	5	6	6	6	6	6	6	3	3	2	4
168	1	1	17	3	1	2	2	1	43	4	5	5	6	6	6	6	5	6	5	5	6	5	6	6	6	6	6	5	4	4	5	5	4	5	5	5	6	5	4	6	6	6	6	6	6	3	4	3	4
169	1	1	3	1	1	1	3	1	25	6	6	6	7	7	7	6	7	7	6	7	6	7	7	7	7	6	7	7	7	7	7	7	7	7	7	7	7	5	4	6	7	7	7	7	7	4	7	2	7
170	1	1	0	1	1	1	1	1	23	5	5	5	6	6	6	6	6	4	5	6	6	5	6	6	6	2	6	6	6	6	6	2	6	2	5	4	6	2	2	2	2	4	5	5	3	3	2	2	4
171	1	1	27	4	2	1	1	1	52	7	7	7	7	7	7	7	7	7	7	7	7	7	7	7	7	7	7	7	7	7	7	7	7	7	7	7	7	7	7	7	7	7	7	7	7	1	7	7	7
172	1	1	28	4	1	1	1	1	51	6	6	7	6	6	6	6	7	7	7	7	7	7	7	6	7	7	7	6	5	6	7	7	6	7	6	7	7	7	7	7	7	7	7	6	7	5	1	2	7
173	1	1	1	1	1	1	1	1	24	7	6	6	5	5	6	6	6	5	5	6	5	5	5	5	5	6	6	6	5	5	5	5	5	6	6	5	5	5	5	6	6	7	6	6	5	3	6	3	6
174	1	1	27	4	2	1	1	1	52	7	7	7	7	7	7	7	7	7	7	7	7	7	7	7	7	7	7	7	7	7	7	7	7	7	7	7	7	7	7	7	7	7	7	7	7	1	7	7	7
175	1	1	30	4	1	1	3	1	54	7	7	7	6	7	7	6	6	6	6	6	6	6	6	6	6	6	5	6	3	5	6	5	5	6	5	6	6	5	6	6	6	6	6	6	6	4	6	2	7
176	1	1	11	3	1	1	1	1	49	6	6	6	6	6	6	6	6	6	6	6	6	6	6	6	6	6	6	6	6	6	6	6	6	6	5	6	6	6	6	6	6	6	6	6	6	3	6	2	6
177	1	1	24	4	1	1	2	1	46	6	6	5	7	6	6	7	7	5	7	7	5	5	7	6	7	6	7	6	3	7	6	7	6	5	4	6	5	6	6	4	6	6	6	7	6	1	5	2	7
178	1	1	25	3	1	1	1	1	50	6	6	6	4	5	6	6	6	6	6	7	6	5	6	5	4	6	5	5	5	5	5	6	5	4	4	4	4	4	5	7	6	6	4	5	5	3	5	4	4
179	1	1	32	4	1	2	2	1	54	6	6	6	5	6	6	5	5	5	5	1	6	6	6	6	6	6	6	5	4	4	6	6	6	6	5	6	6	5	5	6	6	6	6	6	6	6	6	4	6
180	1	1	31	4	1	1	3	1	54	6	5	5	7	5	7	5	6	2	5	6	5	7	6	6	6	7	7	7	7	7	7	7	6	6	6	5	5	7	2	6	6	6	6	7	6	4	5	3	3
181	1	1	31	4	1	1	3	2	56	5	5	6	6	6	5	5	6	6	6	6	6	5	4	5	6	6	6	5	4	4	4	6	5	6	6	6	6	5	5	6	6	6	6	4	6	2	4	2	3
182	1	2	31	4	1	2	3	1	53	6	6	6	6	6	7	6	6	6	6	6	6	6	6	6	7	7	6	6	5	5	6	6	6	6	5	6	6	6	6	6	7	6	7	7	7	3	4	2	6
183	1	2	20	4	1	1	3	1	43	5	5	5	6	5	5	5	6	5	5	5	5	5	5	5	5	5	6	5	5	5	6	6	6	5	5	5	6	4	4	6	5	5	5	5	5	4	4	6	7
184	1	2	16	2	2	2	1	1	44	6	6	6	6	6	6	7	6	6	7	6	6	6	6	6	7	7	6	6	6	6	6	6	6	6	5	6	6	4	6	6	5	7	6	6	6	6	6	5	6
185	1	2	29	4	1	1	2	1	51	7	7	6	6	6	6	6	5	5	6	6	6	6	6	6	6	6	6	6	5	6	6	6	6	6	6	6	6	6	6	6	6	6	6	5	6	4	5	2	6
186	1	2	29	4	1	1	1	1	53	6	7	6	6	7	7	7	7	7	7	7	7	6	7	7	7	7	7	7	4	7	7	6	7	7	6	6	6	3	6	6	6	6	6	5	6	5	7	2	7
187	1	2	1	1	2	1	1	1	39	6	6	6	6	6	6	6	6	6	6	6	6	6	5	6	6	5	6	6	5	5	6	6	6	6	6	6	6	6	6	6	6	6	6	6	6	2	4	2	6
188	1	2	22	4	2	1	2	1	46	6	6	6	6	6	6	6	6	6	6	6	6	6	6	6	6	6	6	6	5	5	6	6	5	5	5	5	6	6	5	5	5	5	5	5	6	3	3	2	4
189	1	2	13	4	2	2	1	1	49	6	6	6	6	6	6	6	5	5	5	6	6	5	6	5	6	6	6	6	4	5	6	6	3	5	4	6	6	6	4	5	3	5	6	5	5	2	3	3	6
190	1	2	23	4	1	1	3	1	47	6	6	6	6	6	7	6	6	6	6	6	5	5	6	6	6	4	4	5	5	6	5	5	6	6	4	6	6	6	6	4	6	6	6	6	6	4	6	4	4
191	1	2	31	4	1	1	2	1	53	6	6	6	7	6	6	5	6	6	6	6	5	6	6	3	6	4	5	6	4	5	6	5	5	5	5	6	6	6	5	5	6	6	6	6	6	2	6	2	5
192	1	2	36	4	2	1	2	1	60	7	7	6	7	6	7	7	6	6	2	7	6	5	6	6	7	7	7	7	6	7	6	6	5	6	5	7	7	7	6	7	7	6	6	5	6	6	6	6	6
193	1	2	29	4	2	1	2	1	52	5	5	6	5	6	6	6	6	6	6	6	6	6	6	6	6	6	6	6	5	6	5	6	6	5	4	6	6	4	5	5	6	5	6	5	6	3	4	2	6
194	1	2	36	4	2	1	2	1	58	6	6	6	6	6	6	6	6	6	4	6	5	6	6	6	6	6	5	6	5	6	6	6	6	6	2	6	6	6	6	6	6	6	6	6	6	6	6	6	6
195	1	2	34	4	1	1	1	1	56	6	6	6	7	6	6	6	6	6	5	6	6	6	5	5	6	6	6	6	5	5	6	6	6	5	4	6	6	5	5	6	6	6	6	6	6	3	6	3	6
196	1	2	31	4	2	1	3	1	53	7	7	7	7	7	7	7	7	7	7	7	7	7	7	7	7	7	7	7	6	7	6	7	7	6	6	7	7	2	6	6	6	6	6	6	6	5	3	3	6
197	1	2	31	4	1	1	1	2	54	6	6	6	6	6	6	6	6	6	6	6	6	6	6	6	6	6	6	6	6	6	6	6	6	6	6	6	6	3	3	6	6	6	6	6	6	5	6	5	6
198	1	2	11	3	1	1	2	1	49	6	6	6	6	6	6	6	6	6	6	6	6	6	6	6	6	6	6	6	5	5	6	6	6	6	6	6	6	5	6	6	6	6	6	6	6	3	6	2	6
199	1	2	34	4	1	1	1	1	57	4	4	5	5	6	6	6	6	6	6	7	7	7	7	7	7	7	7	7	7	7	7	7	7	7	7	7	7	6	7	7	7	7	7	7	7	5	6	1	5
200	1	2	32	4	2	1	2	1	55	6	6	6	6	6	6	6	5	5	7	7	7	7	7	7	7	7	7	7	6	7	7	7	7	6	7	7	6	7	7	7	7	7	7	6	6	2	6	1	6
201	1	2	18	3	2	1	2	1	44	6	6	6	5	5	6	5	5	5	6	6	5	3	5	6	5	5	6	6	3	5	5	5	5	5	4	4	4	5	4	4	5	5	5	5	5	5	5	5	6
202	1	2	30	4	1	1	3	1	52	6	6	6	6	7	7	6	6	6	6	6	6	6	6	7	6	6	7	6	5	6	6	6	7	6	4	6	6	5	6	6	6	6	6	6	6	2	4	2	4
203	1	2	35	4	1	1	3	1	56	7	7	7	5	7	7	7	7	6	7	7	6	6	6	6	7	7	6	6	5	6	6	6	6	7	2	7	7	7	7	7	7	7	7	5	7	3	6	2	7
204	1	2	32	4	1	1	2	1	55	6	6	6	5	6	6	6	6	6	6	6	6	6	6	6	6	6	6	6	4	6	6	6	6	3	6	6	6	5	4	6	5	6	6	6	5	4	6	3	6
205	1	2	28	4	1	1	3	1	51	6	6	6	6	6	6	6	7	6	6	6	6	6	6	5	6	6	6	6	7	6	6	6	6	6	4	6	6	6	6	6	6	6	6	6	6	6	3	2	7
206	1	2	22	4	1	1	1	1	45	6	6	6	6	7	7	6	6	6	6	7	6	7	7	6	7	5	7	6	5	5	6	5	5	6	5	6	7	5	6	6	6	6	6	7	6	3	4	2	4
207	1	2	25	4	1	1	2	1	57	6	6	6	5	6	7	6	5	4	4	6	6	6	4	5	6	6	6	4	5	5	6	6	6	6	6	6	6	4	5	6	6	6	6	6	6	4	6	3	7
208	1	2	24	4	1	1	3	1	48	7	7	7	6	6	7	7	6	6	7	7	5	7	7	6	7	7	7	7	4	7	7	7	6	6	1	6	6	6	6	6	6	7	7	7	7	6	6	2	6
209	1	2	31	4	1	1	1	1	54	6	6	7	6	7	7	7	7	6	6	7	7	7	7	7	7	7	6	7	7	6	7	7	7	5	6	7	7	7	6	7	7	6	7	7	7	2	5	1	7
210	1	2	28	4	2	1	1	1	50	5	5	6	6	4	6	6	6	6	6	6	6	6	6	6	6	6	6	6	6	6	6	6	6	6	6	5	6	6	6	6	6	6	6	6	6	6	7	7	4
211	1	2	18	4	2	1	1	1	43	7	7	7	6	7	7	7	7	6	6	6	5	6	6	6	7	7	6	4	4	6	6	6	6	6	4	6	6	4	5	4	6	6	6	6	6	3	6	4	6
212	1	2	29	4	2	1	3	1	54	7	7	7	7	7	7	7	7	7	7	7	7	7	7	7	7	7	7	7	7	7	7	7	7	7	7	7	7	7	7	7	7	7	7	7	7	7	7	7	7
213	1	2	15	4	1	1	3	1	48	6	6	6	6	6	6	6	6	6	6	6	6	6	6	6	6	6	6	6	5	5	6	6	6	6	5	6	6	6	6	6	6	6	6	6	6	3	6	3	6
214	1	6	25	4	1	1	3	2	50	7	7	7	4	6	6	6	6	6	6	5	5	6	6	5	6	7	6	5	5	6	5	6	6	5	6	7	7	6	6	6	5	6	6	6	5	3	4	3	5
215	1	6	35	4	1	1	2	2	58	4	5	6	5	7	7	6	5	7	4	5	4	5	5	4	4	5	6	5	4	4	5	5	5	4	4	4	4	4	4	4	4	4	4	4	4	4	4	2	4
216	1	4	19	4	2	1	2	1	42	6	6	6	6	6	6	6	6	6	6	6	6	6	6	6	6	6	6	6	5	6	6	6	6	5	4	6	6	6	4	5	5	5	6	6	6	2	3	3	5
217	1	4	28	4	1	1	2	1	52	6	6	6	6	6	6	6	6	6	6	6	5	6	6	5	6	6	6	6	5	5	6	6	6	6	6	6	6	6	6	6	6	6	6	6	6	3	4	3	7
218	1	4	1	1	2	1	1	1	56	6	6	6	6	6	6	6	6	6	6	6	6	6	6	4	6	6	6	6	6	6	6	6	6	6	6	6	6	6	2	6	7	6	6	6	6	6	6	3	6
219	1	4	27	4	2	1	2	2	51	5	5	5	5	5	5	6	6	6	4	4	5	5	6	6	5	6	6	4	4	5	6	6	6	5	4	5	5	5	5	6	6	6	6	6	6	3	3	3	4
220	1	4	28	4	1	1	1	1	28	6	6	6	6	7	7	5	6	6	6	6	6	5	5	5	6	6	6	5	3	3	5	6	5	6	4	6	6	5	5	6	5	6	6	5	6	3	3	2	6
221	1	6	30	4	2	1	2	2	53	6	6	6	6	5	5	5	6	5	5	6	6	4	5	4	5	6	6	4	4	5	5	4	4	4	6	4	4	5	4	5	4	4	5	5	4	3	4	4	4
222	1	6	22	2	1	1	2	1	53	6	6	6	6	6	6	5	6	6	6	6	3	6	6	5	6	6	6	6	5	6	6	6	6	6	6	6	6	5	3	3	6	6	6	6	6	6	6	6	6
223	1	6	20	3	1	1	1	1	56	7	6	7	7	7	6	7	7	6	6	6	6	7	6	6	6	7	6	7	6	6	6	7	7	6	6	6	6	4	7	7	6	6	7	7	7	6	6	4	6
224	1	6	22	4	2	1	2	1	48	6	6	6	6	6	6	6	6	6	5	6	6	6	6	5	6	5	5	6	4	6	6	5	6	6	4	6	5	6	5	4	6	6	6	3	6	3	4	3	6
225	1	6	1	1	2	1	2	1	33	6	6	5	3	6	6	7	7	7	4	7	6	7	4	6	7	6	5	7	5	5	6	6	6	6	5	6	6	4	6	6	6	6	6	6	6	4	6	1	5
226	1	6	1	1	2	1	2	1	33	6	6	5	3	6	6	7	7	7	4	7	6	7	4	6	7	6	5	7	5	5	6	6	6	6	5	6	6	4	6	6	6	6	6	6	6	4	6	1	5
227	1	6	23	4	1	1	3	1	47	5	5	5	5	6	6	6	7	6	5	6	6	6	6	5	6	6	5	5	5	5	5	6	6	6	5	5	5	6	6	6	6	6	6	6	6	1	4	3	4
228	1	6	2	1	2	1	1	1	26	6	6	6	4	6	7	7	6	6	5	6	2	6	6	4	6	7	7	7	2	6	6	6	4	5	6	7	6	5	4	5	6	6	7	7	7	3	3	1	5
229	1	6	32	4	1	1	2	1	58	7	7	6	6	7	7	6	6	6	6	6	6	6	6	6	6	6	6	6	6	6	6	6	6	6	6	6	6	4	5	6	6	6	6	6	6	4	4	3	6
230	1	6	18	2	1	1	2	1	48	7	7	7	7	7	7	7	7	7	7	7	6	7	7	5	7	6	7	7	5	6	6	6	7	7	6	7	7	4	3	7	7	7	7	7	7	5	7	3	7
231	1	6	16	4	1	1	1	1	40	5	3	3	3	3	3	3	3	3	3	3	3	3	3	3	3	3	3	3	3	3	3	3	3	3	3	3	3	3	3	3	3	3	3	3	3	5	5	5	5
232	1	6	26	4	1	1	3	1	59	7	6	7	6	7	7	7	6	6	7	7	7	6	7	5	7	6	7	6	5	6	7	5	5	7	7	6	6	7	7	7	7	7	7	6	7	2	7	2	7
233	1	4	32	4	2	1	2	1	56	6	6	6	6	6	6	7	7	7	6	6	6	6	6	7	6	7	7	6	6	6	6	6	6	6	6	6	6	2	6	6	6	6	6	6	6	2	6	2	6
234	1	4	19	4	1	1	2	1	41	4	5	5	5	6	5	4	5	4	6	6	6	4	6	6	6	6	6	6	5	6	6	6	6	5	4	6	6	6	4	6	4	4	6	6	6	3	4	2	4
235	1	4	35	4	1	1	2	1	63	6	6	6	6	6	6	6	6	6	4	5	6	5	6	6	6	6	6	6	3	5	5	6	6	6	6	6	6	6	6	6	6	6	6	6	6	1	6	6	6
236	1	4	37	4	1	1	2	1	60	6	6	6	5	6	6	6	6	6	6	6	6	7	7	6	6	6	5	6	6	6	6	5	6	5	6	6	6	5	5	5	5	6	6	6	6	6	6	3	6
237	1	4	42	4	1	1	2	2	69	6	6	6	6	6	6	6	6	6	6	6	6	6	6	6	6	6	6	6	6	6	6	6	6	4	5	6	6	5	4	5	5	5	6	6	6	5	7	4	7
238	1	4	35	4	1	1	2	2	38	7	7	7	7	7	7	6	6	6	6	6	7	7	6	7	7	7	7	6	6	6	7	6	6	7	7	7	7	2	2	7	7	7	7	7	7	6	7	7	7
239	1	4	0	1	1	1	1	1	21	7	7	7	7	7	7	7	7	7	7	7	6	6	7	7	7	6	6	7	4	4	6	6	6	6	7	7	7	3	2	5	5	6	7	7	7	6	7	5	7
240	1	4	20	4	1	1	3	2	43	6	6	6	5	6	7	6	6	6	6	6	6	6	6	6	6	6	6	6	5	6	6	6	6	6	5	6	6	5	6	6	6	6	6	6	6	3	4	2	6
241	1	4	23	4	1	1	2	1	47	5	6	6	6	6	6	6	6	6	6	6	6	6	6	6	6	6	6	6	6	6	6	6	6	6	6	6	6	6	6	6	6	6	6	6	6	2	2	2	2
242	1	4	20	4	1	1	3	1	46	5	6	5	5	6	6	6	6	6	5	6	6	6	6	5	6	6	6	6	5	6	5	5	6	5	4	5	6	5	5	6	5	5	6	6	6	5	5	3	6
243	1	4	7	3	2	1	2	1	36	6	6	6	6	6	7	7	5	4	4	7	6	7	7	5	7	7	7	5	5	6	6	5	6	7	7	7	7	7	7	7	7	7	7	7	7	1	3	1	5
244	1	4	30	4	1	1	1	1	53	6	6	6	6	6	6	6	6	6	6	6	6	6	6	6	6	6	6	6	5	6	6	6	6	6	6	6	6	5	6	4	5	6	6	6	6	6	6	6	6
245	1	4	20	4	1	2	2	1	42	6	6	6	5	6	6	6	5	5	6	6	4	5	5	4	6	6	6	4	4	5	5	6	5	5	4	6	5	7	6	6	6	6	6	6	6	4	6	3	5
246	1	4	18	2	1	1	1	1	42	6	6	6	6	6	6	6	6	6	6	6	6	6	6	6	6	6	6	6	4	6	6	7	7	4	4	5	5	4	4	4	6	6	6	6	6	4	4	4	6
247	1	4	22	4	1	1	2	1	47	7	7	7	7	7	7	7	7	7	6	6	7	7	7	7	7	7	6	7	6	7	7	7	7	6	4	6	6	4	3	7	6	6	7	7	7	2	4	2	6
248	1	4	25	4	1	1	2	1	48	5	4	6	6	6	6	5	6	6	6	6	5	5	5	5	5	5	5	5	5	5	5	6	6	6	6	6	6	4	5	6	6	5	5	5	6	2	3	2	3
249	1	4	25	4	1	1	2	1	48	5	4	6	6	6	6	5	6	6	6	6	5	5	5	5	5	5	5	5	5	5	5	6	6	6	6	6	6	4	5	6	6	5	5	5	6	2	3	2	3
250	1	4	31	4	1	1	1	1	54	7	6	6	5	7	7	6	6	5	4	7	5	6	4	5	7	5	6	6	4	5	6	5	5	7	5	7	7	4	5	7	7	7	7	7	6	6	6	2	6
251	1	4	23	4	1	1	1	1	48	6	5	5	6	7	7	7	7	5	6	6	6	6	6	6	6	6	6	6	4	4	5	4	5	4	4	4	4	4	4	3	4	4	4	4	4	4	4	4	4
252	1	4	33	4	1	3	3	1	57	7	7	7	6	6	6	6	6	6	6	6	6	6	6	5	6	6	6	6	5	6	6	6	6	7	4	6	6	6	7	7	7	7	6	7	7	3	4	2	4
253	1	4	24	4	1	1	2	1	48	5	4	3	3	4	5	6	5	3	4	5	2	3	2	3	5	5	2	6	5	4	6	3	2	2	4	2	6	3	5	6	5	5	3	6	3	3	5	4	3
254	1	4	23	4	1	1	3	1	47	5	5	6	7	6	5	5	6	6	5	7	6	6	6	5	6	6	6	6	6	7	7	7	7	4	6	6	6	4	6	5	6	6	6	6	6	2	4	4	4
255	1	4	16	3	2	1	3	1	39	6	6	6	6	6	6	6	6	6	6	6	6	6	6	4	6	6	6	6	4	6	6	6	6	6	6	6	6	2	4	6	6	6	6	6	6	6	6	6	6
256	1	4	35	4	2	1	2	1	60	6	6	6	6	6	6	6	6	6	6	6	6	6	6	4	6	7	6	6	3	5	5	6	5	6	5	6	6	6	6	4	6	6	6	6	6	2	3	1	6
257	1	4	9	3	1	1	1	1	33	7	7	6	6	6	6	6	6	6	1	6	6	6	6	6	6	6	7	6	6	6	6	7	6	6	6	7	7	4	5	4	7	7	7	7	7	2	7	3	7
258	1	4	20	4	1	3	1	2	45	6	6	6	5	6	6	6	6	6	6	6	6	6	6	6	6	6	6	6	4	5	5	6	6	6	5	6	6	6	5	5	6	6	6	5	6	3	4	2	6
259	1	4	21	4	1	3	1	1	44	6	6	6	5	6	6	6	6	6	6	6	6	6	6	6	6	6	6	6	6	6	6	6	6	5	4	6	6	5	5	6	6	6	6	6	5	3	3	3	6
260	1	4	35	4	1	1	2	1	58	6	6	6	6	6	6	5	6	6	6	6	6	6	6	6	6	6	6	6	4	6	5	5	5	5	6	5	5	5	6	5	5	6	6	5	6	6	6	3	5
261	1	4	23	4	1	1	2	1	48	5	6	5	5	5	6	6	6	5	5	6	5	3	6	6	5	5	5	5	5	5	6	5	5	5	4	6	6	6	5	6	6	5	5	5	6	2	5	3	6
262	1	4	25	4	1	2	1	1	49	6	5	5	3	6	6	5	7	7	6	7	4	7	5	4	7	7	7	7	6	6	6	5	5	5	5	7	5	5	7	7	7	6	7	6	6	4	6	4	7
263	1	4	24	4	1	1	1	1	47	6	6	5	5	6	6	6	6	6	6	6	5	5	5	4	6	5	4	5	3	5	3	6	5	5	5	6	6	4	4	6	5	5	6	6	5	6	6	5	6
264	1	4	33	4	1	1	3	1	54	6	6	6	6	6	6	6	6	6	6	6	6	6	6	2	6	6	6	6	4	6	6	6	6	6	4	6	5	6	6	6	6	6	6	6	6	2	6	2	6
265	1	4	35	4	1	1	1	1	57	6	6	6	6	5	7	6	6	6	6	7	6	5	6	6	5	6	6	5	5	5	6	5	5	6	5	6	6	5	5	6	5	6	6	6	6	1	3	3	2
266	1	4	15	4	2	1	3	1	38	3	5	6	6	6	5	5	5	5	5	5	7	5	5	2	5	5	6	5	5	5	5	5	6	4	4	4	4	5	5	5	4	4	5	5	5	4	4	3	4
267	1	4	18	3	1	2	3	2	42	6	6	7	6	6	6	6	6	6	6	5	7	6	6	6	6	6	6	6	5	5	6	6	6	6	5	6	6	5	6	6	6	6	6	6	6	2	4	2	4
268	1	4	1	1	1	1	1	2	48	6	6	7	7	6	6	6	7	6	6	6	5	7	7	4	6	6	7	7	5	6	6	6	6	6	5	6	6	5	6	6	6	5	7	6	6	3	6	2	5
269	1	4	35	4	1	2	2	1	60	6	6	5	5	6	6	6	6	5	6	6	5	6	6	4	6	6	6	5	4	5	5	5	5	5	5	5	5	5	5	6	6	6	6	6	6	4	6	4	6
270	1	4	14	2	1	3	3	2	38	1	1	1	1	1	1	1	1	2	1	2	2	2	3	2	1	4	4	2	2	3	3	4	2	1	1	2	2	4	1	2	2	2	4	2	2	1	1	1	2
271	1	4	16	3	1	3	1	1	38	5	5	5	5	5	5	5	5	5	5	5	5	5	5	5	5	5	5	5	5	5	5	5	5	5	5	5	5	5	5	5	5	5	5	5	5	3	3	3	3
272	1	4	36	4	1	1	3	1	59	1	1	6	1	1	1	1	4	4	1	4	1	4	4	4	2	2	4	2	2	2	2	2	2	1	1	1	1	2	1	2	1	1	1	1	1	2	2	4	7
273	1	4	32	4	1	1	3	1	55	6	5	5	5	6	6	6	6	6	4	6	6	6	6	5	6	6	6	6	6	5	6	6	6	4	4	4	4	4	4	4	4	4	5	5	5	3	4	4	4
274	1	4	30	4	1	1	2	1	54	6	6	6	5	5	6	6	6	5	6	5	6	5	6	5	5	5	6	5	5	5	6	6	5	4	5	5	5	4	5	6	6	5	5	5	4	6	6	6	6
275	1	4	19	4	1	2	1	2	46	5	5	6	5	6	6	5	6	6	6	6	6	6	6	6	6	5	6	6	5	5	5	5	5	6	5	6	6	6	6	6	6	6	6	6	6	3	5	3	5
276	1	5	20	4	1	1	1	1	47	6	6	7	7	7	7	7	6	6	6	7	7	7	7	7	7	7	7	7	7	7	7	7	7	7	4	7	7	7	7	7	7	7	7	7	7	5	6	3	6
277	1	5	24	4	1	2	1	1	44	5	4	5	3	5	5	5	5	5	4	5	4	5	4	4	5	6	6	5	6	5	5	6	5	5	4	5	5	5	5	4	6	6	5	5	5	2	5	3	4
278	1	5	21	4	1	1	2	1	50	6	6	6	6	6	6	6	6	6	6	6	6	6	6	5	6	7	7	6	5	6	6	6	6	6	5	6	6	5	6	6	6	5	6	6	6	5	6	3	6
279	1	5	10	4	1	1	2	1	36	6	6	6	6	6	6	6	6	6	6	6	6	6	6	6	6	6	6	6	4	6	6	6	6	6	6	6	6	2	6	6	6	6	6	6	6	4	6	4	6
280	1	5	28	4	1	1	3	2	49	6	6	6	6	6	6	5	5	5	5	5	6	5	5	5	5	5	6	5	5	5	6	5	6	5	5	6	6	4	4	4	5	5	6	6	5	4	4	3	6
281	1	5	34	4	1	1	2	1	54	5	6	5	5	5	6	6	6	5	6	6	6	5	5	6	6	6	5	5	6	6	5	5	4	6	4	6	6	5	5	5	5	6	6	5	5	4	6	2	6
282	1	5	30	4	1	1	2	1	55	6	6	6	6	6	6	7	7	6	6	6	5	6	5	6	6	6	6	6	5	6	6	6	6	6	4	6	6	6	6	6	6	6	7	6	6	4	6	2	6
283	1	5	29	4	1	1	2	1	50	6	6	6	6	6	6	6	6	6	6	6	6	6	6	6	6	6	6	6	6	6	6	6	6	6	2	6	6	2	5	6	6	6	6	6	6	4	6	6	6
284	1	5	25	4	1	1	2	1	52	6	6	6	6	6	6	6	6	6	6	6	6	6	6	6	6	6	7	6	3	6	6	6	6	6	4	7	6	6	6	6	7	6	7	7	7	5	5	2	6
285	1	5	31	4	2	3	3	1	59	7	7	7	7	7	7	7	7	7	7	7	7	7	7	7	7	7	7	7	7	7	7	7	7	7	2	7	7	7	7	7	7	7	7	7	7	2	2	1	6
286	1	5	30	4	1	1	2	1	56	7	7	7	7	7	7	7	7	7	6	6	6	7	7	7	7	7	6	6	4	5	5	6	6	7	7	6	6	6	6	6	7	7	7	7	7	2	6	1	6
287	1	5	15	4	1	3	2	2	56	7	7	7	7	7	7	7	7	7	7	7	7	7	7	7	7	7	7	7	6	6	7	7	7	7	4	6	6	5	6	6	7	7	7	7	7	4	2	2	4
288	1	5	25	4	1	1	2	1	49	7	7	6	6	7	7	7	7	6	6	7	6	6	6	6	6	6	7	7	6	6	6	6	6	7	4	6	6	6	6	6	6	6	6	6	7	4	6	2	6
289	1	5	16	4	1	1	1	1	46	5	5	5	6	5	6	5	5	6	5	5	5	5	5	5	5	5	5	5	3	5	3	6	5	6	6	6	6	6	5	6	6	6	6	6	6	1	6	5	7
290	1	5	32	4	1	1	2	1	52	6	6	6	6	6	6	6	6	6	6	6	6	6	6	6	6	5	6	6	6	6	6	5	5	6	4	5	6	2	6	6	6	6	6	6	6	4	4	3	5
291	1	5	32	4	1	1	3	1	52	6	6	6	6	6	6	5	5	6	6	6	6	6	6	6	6	6	5	6	6	6	5	5	5	6	4	5	6	6	6	6	6	6	6	6	6	6	6	5	6
292	1	5	32	4	1	1	3	1	52	5	5	6	6	6	6	6	5	5	6	6	6	6	6	6	6	6	6	6	6	6	6	6	5	6	5	6	6	3	6	6	6	6	6	6	6	5	6	3	6
293	1	5	32	4	1	1	3	1	52	6	6	6	6	6	6	6	5	5	6	6	6	6	6	6	6	6	6	6	6	6	6	6	6	6	6	6	6	6	6	6	6	6	6	6	6	4	6	3	6
294	1	5	26	4	1	2	2	1	57	5	4	5	4	5	4	5	4	5	5	4	4	5	4	6	5	4	4	5	3	5	4	6	4	5	3	5	5	4	4	5	6	5	4	6	4	4	5	3	4
295	1	5	34	4	1	1	2	1	61	6	6	7	5	6	6	5	5	4	5	6	6	6	5	5	6	6	5	5	5	6	5	6	5	5	5	6	6	5	5	5	5	6	6	6	6	2	5	2	4
296	1	5	33	4	1	1	3	1	59	6	6	6	6	6	6	6	6	6	6	6	6	6	6	6	6	6	6	6	5	6	6	6	6	6	5	6	6	6	6	6	6	6	6	6	6	1	6	2	6
297	1	5	23	4	1	2	2	1	43	7	7	7	6	7	7	7	7	7	7	7	7	7	7	7	7	7	7	7	6	7	6	7	7	7	7	7	7	7	7	7	7	7	6	7	7	3	7	3	7
298	1	5	28	4	1	1	3	1	54	6	6	6	5	7	7	5	6	5	5	6	6	6	5	5	6	6	7	5	4	4	5	5	5	6	6	6	6	5	5	7	7	6	7	7	7	3	3	2	3
299	1	5	25	4	1	1	2	1	53	6	6	6	6	6	6	6	6	6	6	6	6	6	6	6	6	5	6	6	3	5	5	6	6	6	6	6	6	5	3	6	6	6	6	6	6	2	5	2	6
300	1	5	25	4	1	2	2	1	50	5	5	5	6	6	6	5	5	4	5	6	6	5	5	5	6	6	6	6	5	5	5	6	6	6	5	6	5	5	5	6	6	5	7	7	6	3	6	6	3
1	2	7	14	4	2	1	1	1	36	5	5	6	6	5	6	5	6	6	3	4	5	4	5	5	4	4	5	5	5	5	5	5	5	5	4	5	5	5	5	5	5	5	5	5	5	5	5	3	5
2	2	7	12	4	1	2	2	1	40	6	6	6	6	6	6	6	6	6	6	6	6	6	6	6	6	6	6	6	6	6	6	6	6	6	6	6	6	2	6	6	6	6	6	6	6	6	6	6	6
3	2	7	21	4	1	2	1	1	44	7	7	7	7	7	7	7	6	6	6	6	6	6	6	6	6	6	6	6	6	6	6	6	6	6	7	7	7	5	6	6	7	7	6	6	6	3	7	3	7
4	2	7	21	4	1	2	1	1	41	6	5	6	6	5	6	5	5	5	6	6	6	6	6	6	6	6	6	6	6	6	6	6	6	5	5	6	6	5	5	6	6	6	6	6	5	3	3	2	5
5	2	7	24	4	1	1	3	1	50	6	6	6	6	6	6	6	6	6	6	6	5	5	5	6	6	6	6	6	6	6	4	6	6	6	4	6	6	6	6	6	6	6	6	6	6	6	6	4	6
6	2	7	21	4	1	2	1	1	44	7	7	7	7	7	7	7	6	6	6	6	6	6	6	6	6	6	6	6	6	6	6	6	6	6	7	7	7	5	6	6	7	7	6	6	6	3	7	3	7
7	2	7	18	3	1	1	3	1	53	7	7	7	7	7	7	7	7	7	7	7	7	6	6	7	6	7	7	6	7	7	7	7	7	6	6	7	7	7	6	7	7	6	7	7	7	6	7	1	7
8	2	7	26	4	2	2	2	1	53	6	6	6	6	6	7	7	7	6	6	6	6	6	6	6	7	7	7	7	6	6	7	6	6	7	4	6	6	6	6	6	6	6	6	6	6	2	7	2	4
9	2	7	30	4	2	1	2	1	50	7	7	7	6	7	7	7	7	7	6	6	6	6	6	6	6	6	6	7	7	7	6	6	6	6	5	6	6	6	7	7	7	7	7	7	7	2	6	2	6
10	2	7	25	4	1	2	1	1	46	4	4	4	4	4	4	4	4	4	4	4	4	4	4	4	4	4	4	4	4	4	4	4	4	4	4	4	4	4	4	4	4	4	4	4	4	4	4	4	4
11	2	7	0	1	1	1	1	1	43	6	6	6	6	6	6	6	6	6	6	6	6	6	6	6	6	6	6	6	6	6	6	6	6	6	6	6	6	5	6	6	6	6	6	2	6	3	3	2	4
12	2	7	19	4	1	2	2	1	45	6	5	5	4	5	5	6	6	6	5	5	7	6	6	6	6	5	7	6	5	6	6	5	6	5	4	6	7	6	6	6	6	6	6	5	6	2	2	1	5
13	2	7	21	4	1	1	2	1	40	6	6	6	5	6	6	6	6	6	6	6	6	6	5	5	6	6	5	5	7	6	4	4	6	5	2	6	6	5	5	5	6	6	6	6	6	3	6	6	6
14	2	7	34	4	2	1	1	1	51	6	6	6	6	6	6	6	6	6	6	6	6	6	6	6	6	6	6	6	6	6	6	6	6	6	6	6	6	5	6	6	6	6	6	6	6	6	6	3	6
15	2	7	20	4	1	3	2	1	48	5	4	4	4	5	6	6	6	5	4	5	6	4	4	6	6	5	6	3	5	4	4	4	5	4	5	5	6	4	4	5	4	4	6	4	4	3	3	4	4
16	2	7	0	1	1	2	2	1	44	7	6	7	5	7	7	7	7	6	6	7	7	7	7	7	6	7	6	7	7	7	7	7	7	6	6	7	6	7	6	5	7	7	6	6	6	3	6	3	7
17	2	7	12	3	1	1	3	1	37	7	7	7	7	7	7	7	7	6	7	7	7	7	7	7	7	7	7	7	7	7	7	7	7	7	7	7	7	7	7	7	7	7	7	7	7	2	5	3	5
18	2	7	36	4	1	1	2	1	55	6	6	6	6	6	6	6	6	6	6	6	6	6	6	6	6	6	6	6	7	7	7	7	7	7	7	7	7	7	7	7	7	7	7	7	7	2	5	2	3
19	2	7	11	3	2	1	3	1	37	6	6	6	6	6	6	6	6	6	6	6	5	6	5	6	6	6	6	6	6	6	5	5	6	5	4	6	6	5	5	5	6	6	6	6	6	5	5	5	5
20	2	7	24	4	1	1	3	1	52	3	3	6	6	6	6	6	5	5	2	5	7	7	6	7	7	6	6	6	6	6	6	5	5	4	2	6	6	2	3	4	4	4	6	6	6	6	2	1	3
21	2	7	12	3	2	1	2	1	35	5	5	6	6	6	6	5	5	5	4	6	6	6	5	6	6	5	6	6	6	4	6	5	6	6	4	6	6	5	5	6	6	6	6	4	6	4	4	3	3
22	2	7	32	4	1	1	1	1	55	2	2	4	4	4	4	4	4	4	5	5	4	5	4	4	4	4	4	4	4	4	5	6	6	1	1	1	1	1	1	6	1	1	2	3	4	3	2	3	4
23	2	7	6	1	1	1	1	1	44	5	6	6	6	6	6	5	6	3	6	6	4	6	5	5	6	6	6	6	6	5	6	4	5	5	4	6	6	4	5	5	5	5	5	4	6	4	5	5	4
24	2	7	25	4	2	3	2	1	46	7	7	7	7	7	7	7	7	6	5	6	6	6	6	6	6	6	6	7	6	6	6	6	6	7	4	6	6	5	6	6	6	6	6	6	7	6	6	6	7
25	2	7	29	4	2	2	2	1	48	5	5	5	5	5	5	5	6	5	5	4	4	5	4	5	4	4	5	5	5	5	5	5	4	5	5	5	5	5	5	6	6	6	5	5	5	3	5	3	3
26	2	7	12	4	2	1	1	1	35	5	5	6	5	6	5	5	5	6	6	6	6	6	6	6	6	6	6	6	6	6	6	6	6	6	6	6	6	6	6	6	6	2	6	6	6	5	6	2	6
27	2	7	1	1	1	1	2	1	22	7	7	7	7	7	7	7	7	7	7	7	7	7	7	7	7	7	7	7	7	7	7	7	7	7	7	7	7	7	7	7	7	7	7	7	7	1	7	1	7
28	2	3	10	2	1	1	1	1	34	6	6	6	6	6	6	6	6	6	6	6	6	7	7	6	6	7	6	7	6	7	7	7	7	6	6	6	6	2	3	6	6	6	6	6	7	7	7	6	7
29	2	3	3	2	1	1	2	1	41	5	6	5	5	6	6	6	5	5	6	7	7	7	6	7	7	7	6	6	6	6	6	6	6	3	5	6	6	7	2	4	5	4	6	6	5	2	4	3	5
30	2	3	15	3	2	1	2	1	41	6	6	5	6	5	6	5	5	6	5	5	4	5	4	4	5	5	5	4	4	4	5	5	4	4	5	5	6	5	5	4	5	5	5	5	5	3	4	3	4
31	2	3	23	4	2	1	2	1	52	6	6	6	6	6	6	6	6	6	6	6	6	6	6	6	6	6	6	6	6	6	6	6	6	6	2	6	6	6	6	6	6	6	6	6	6	6	2	3	6
32	2	3	20	3	1	2	3	1	42	5	5	4	5	5	6	6	6	6	5	6	4	4	4	5	4	6	6	4	6	6	6	6	5	2	4	4	4	6	3	4	3	3	4	4	4	4	4	4	4
33	2	3	11	4	2	1	2	1	48	6	6	6	4	5	6	6	6	5	6	6	4	4	6	6	6	6	6	6	6	6	6	4	6	6	2	6	6	4	6	6	6	6	6	4	6	4	6	4	6
34	2	3	20	4	1	1	2	1	44	7	7	7	7	7	7	7	7	7	7	7	7	7	7	7	7	7	7	7	7	7	7	7	7	7	6	7	7	5	6	6	6	6	7	7	7	7	7	2	7
35	2	3	20	4	1	1	2	1	43	5	5	6	6	6	6	6	6	5	6	6	6	6	6	6	6	6	6	6	6	6	6	6	6	4	4	5	4	4	5	5	5	5	6	6	6	4	4	5	6
36	2	3	25	4	1	1	2	1	49	6	6	6	6	6	6	6	6	6	6	6	6	5	6	6	6	6	6	6	6	6	6	6	6	6	5	6	6	5	5	6	6	6	6	6	6	4	6	2	6
37	2	3	26	4	1	1	2	1	49	6	6	6	6	6	6	6	6	6	6	6	6	6	6	6	6	6	6	6	6	6	6	6	6	6	5	6	6	6	6	6	6	6	6	6	6	3	6	3	6
38	2	3	30	4	2	1	2	2	53	5	5	6	6	6	6	6	6	6	5	5	6	5	5	5	5	6	6	6	6	5	6	5	5	4	6	4	5	3	4	5	4	4	5	5	5	4	4	5	4
39	2	3	21	3	1	1	3	1	44	5	5	6	5	5	4	4	5	5	3	3	5	5	5	5	5	6	3	4	6	5	4	5	5	2	3	4	4	5	5	4	3	4	4	3	3	5	5	5	5
40	2	3	12	4	2	1	3	1	47	6	6	6	6	6	6	6	6	6	6	6	7	6	6	6	6	6	6	6	6	6	6	6	6	6	6	6	6	6	6	6	6	6	6	6	6	3	6	3	6
41	2	2	35	4	1	1	2	1	57	6	6	6	6	7	6	6	6	6	6	6	6	6	6	6	6	6	6	6	6	6	6	4	6	6	4	6	6	3	4	6	6	6	6	6	6	2	6	3	6
42	2	2	34	4	1	1	2	1	57	6	6	6	6	6	6	6	6	6	6	6	5	6	5	6	7	7	7	7	7	7	6	6	6	6	3	6	6	6	7	6	6	6	7	7	7	3	3	3	6
43	2	2	33	4	1	3	1	1	55	6	6	5	5	6	6	6	6	5	6	5	6	5	5	6	6	6	6	6	6	6	6	5	5	4	4	5	5	5	4	4	4	4	5	5	5	4	3	3	4
44	2	2	31	4	1	1	2	1	56	6	6	5	5	6	6	6	6	6	6	6	6	6	6	5	6	6	6	6	6	6	6	5	6	6	5	6	6	6	6	6	6	6	6	5	6	3	5	3	6
45	2	2	25	4	2	1	2	1	47	7	7	7	7	7	7	7	7	7	6	7	7	7	7	7	7	7	7	7	7	7	6	6	7	7	5	7	7	5	6	7	7	7	7	7	7	6	7	2	7
46	2	2	31	4	1	1	3	1	56	7	7	7	5	6	7	6	6	6	6	6	6	6	6	6	6	6	6	6	6	6	6	6	6	6	5	6	6	5	5	7	6	6	6	6	6	6	6	6	7
47	2	2	17	3	1	1	1	1	55	6	6	6	6	6	6	6	6	6	6	6	6	6	6	6	6	6	6	6	6	6	6	6	6	4	4	4	4	4	4	6	4	4	6	6	6	4	4	2	4
48	2	2	32	4	1	1	2	1	55	6	6	6	6	6	6	6	6	5	5	6	6	5	5	5	6	5	6	5	6	6	6	6	5	5	7	7	7	5	3	3	6	6	6	6	5	3	5	3	5
49	2	2	38	4	1	2	3	1	62	6	6	6	6	6	6	6	6	6	6	6	6	5	6	6	6	6	6	6	6	6	6	6	6	6	6	6	6	3	6	6	6	6	6	6	6	5	6	5	6
50	2	2	24	4	1	1	1	1	47	6	6	6	6	6	6	6	6	6	6	6	6	6	6	6	6	6	6	6	6	6	6	6	4	5	3	6	6	6	6	6	6	6	6	6	6	3	5	5	5
51	2	2	28	4	1	1	2	2	54	5	5	5	6	4	6	5	4	4	5	5	7	5	4	6	5	4	7	5	6	6	5	4	4	6	4	6	6	5	6	6	6	6	5	5	4	3	5	2	6
52	2	2	32	4	1	1	3	1	55	7	7	7	7	7	7	7	7	7	6	7	7	7	7	7	7	7	7	7	7	6	6	7	7	7	5	7	7	6	7	6	7	7	7	7	7	3	7	3	7
53	2	2	24	4	1	1	1	1	48	6	6	6	6	6	6	6	6	6	6	6	6	6	6	6	6	7	7	7	7	7	7	7	7	6	6	6	6	5	6	6	6	6	6	6	6	3	6	1	6
54	2	2	26	4	1	1	1	1	51	6	6	6	6	7	7	5	6	6	6	7	7	7	6	6	6	6	6	6	6	6	4	3	5	6	6	6	6	5	6	5	6	6	6	6	6	3	7	6	7
55	2	2	32	4	2	1	3	1	55	6	6	6	6	6	6	6	6	6	6	6	6	6	7	6	6	6	6	6	6	6	6	6	6	6	6	6	6	6	6	6	6	6	6	6	6	6	6	2	6
56	2	2	22	4	1	1	3	1	47	6	6	6	5	6	6	6	6	6	6	6	6	6	6	6	6	6	6	6	6	6	6	6	6	5	6	6	6	5	6	5	6	5	5	6	5	5	5	3	2
57	2	2	20	4	1	1	2	1	43	7	7	7	7	7	7	7	7	7	7	7	7	7	7	7	7	7	7	7	7	7	7	7	7	7	5	6	6	6	6	6	7	7	7	7	7	3	6	3	6
58	2	2	0	1	2	3	1	1	26	7	7	7	7	7	6	6	6	6	7	7	7	7	7	7	7	7	7	7	7	7	7	7	7	7	6	6	6	6	6	6	6	7	7	7	6	7	7	7	7
59	2	2	26	4	2	2	3	1	51	6	6	6	6	6	6	6	6	6	6	6	6	6	6	6	6	6	6	6	6	6	6	6	6	6	6	6	6	5	6	6	6	6	6	6	6	3	4	2	4
60	2	2	42	4	1	1	2	2	64	6	6	6	6	6	6	6	6	6	6	6	6	6	6	6	6	6	6	6	6	6	6	6	6	6	6	6	6	6	6	6	6	6	6	6	6	3	2	2	2
61	2	2	13	2	1	1	3	1	43	6	7	5	6	6	7	6	7	3	6	6	7	2	5	6	7	7	6	6	6	7	4	5	7	3	3	5	5	6	5	7	4	6	7	2	6	2	5	5	5
62	2	2	30	4	2	1	3	1	53	5	5	6	6	6	6	6	5	5	6	6	5	6	6	6	6	6	6	6	6	6	6	5	6	6	4	4	4	6	6	6	6	6	6	6	6	3	6	3	6
63	2	2	23	4	1	1	1	1	46	6	6	6	6	6	6	6	6	6	6	6	6	6	6	6	6	6	6	6	6	6	6	5	6	6	5	6	6	6	6	6	6	6	6	6	6	5	6	2	6
64	2	5	27	4	2	2	3	1	55	6	6	6	6	6	6	6	5	6	6	6	6	6	6	6	6	6	2	6	6	6	6	6	6	5	4	6	6	5	5	6	6	6	6	6	5	4	4	2	6
65	2	5	22	4	1	2	1	1	47	6	6	6	7	7	6	6	6	7	6	7	7	7	7	6	7	7	6	7	6	6	5	6	6	6	4	6	6	4	6	6	6	6	6	6	6	6	7	4	7
66	2	5	30	4	1	2	2	1	53	7	7	7	7	7	7	7	7	7	6	6	6	6	6	6	7	7	7	7	7	7	6	7	7	7	6	7	7	6	7	7	6	7	7	7	7	7	7	7	7
67	2	5	24	3	2	1	3	1	55	7	7	7	7	7	7	7	7	7	7	7	7	7	7	7	7	7	7	7	7	7	7	7	7	7	5	7	7	7	7	7	7	7	7	7	7	4	7	4	7
68	2	5	29	3	1	1	3	1	55	6	6	6	6	6	6	6	6	6	6	6	6	6	6	6	6	6	6	6	7	6	6	5	6	6	4	6	6	5	6	6	6	6	6	6	6	3	6	2	6
69	2	5	23	4	2	2	3	2	48	6	6	6	6	6	6	6	6	6	6	6	6	6	6	6	6	6	6	6	6	5	6	6	6	6	6	6	6	6	6	6	6	6	6	6	6	2	2	2	2
70	2	5	26	4	1	1	2	1	49	7	7	7	7	7	7	7	7	7	7	7	7	7	7	7	7	7	7	7	7	7	7	7	7	7	1	1	7	4	7	7	7	7	6	7	7	7	1	4	7
71	2	1	11	3	2	1	3	1	35	6	6	6	6	6	6	6	6	6	5	5	6	6	6	6	6	6	6	6	6	6	6	6	6	6	5	6	6	5	6	6	6	6	6	6	6	6	2	3	6
72	2	1	30	4	1	1	2	1	53	6	6	6	7	7	7	6	7	7	6	6	7	6	6	5	7	7	6	6	7	6	4	4	6	6	6	7	7	7	7	2	7	7	7	6	6	4	6	3	6
73	2	1	17	4	1	1	3	1	40	5	5	6	4	6	5	5	5	5	6	6	6	6	6	6	6	6	5	6	5	6	6	5	6	6	4	6	6	4	5	4	6	6	6	6	6	4	4	3	4
74	2	1	30	4	1	1	1	1	53	6	6	6	5	6	5	6	6	5	6	7	6	5	5	3	6	6	5	6	7	7	6	5	5	5	5	6	6	5	6	4	6	6	6	6	6	3	3	3	6
75	2	1	6	1	1	1	1	2	61	6	6	6	6	6	6	6	6	6	6	6	6	6	6	6	6	6	6	6	6	6	6	6	6	6	6	6	6	5	6	6	6	6	6	6	6	6	6	5	6
76	2	1	32	4	1	1	1	1	54	4	5	2	6	6	5	3	3	3	7	7	6	6	6	6	6	6	6	6	6	6	6	6	6	6	6	6	6	6	6	6	6	6	6	4	6	5	5	4	5
77	2	1	34	4	1	1	1	2	57	4	5	5	4	5	5	5	5	5	6	6	6	6	6	6	6	6	6	6	7	6	6	5	6	7	6	7	6	6	3	5	6	6	6	6	6	2	6	2	5
78	2	1	30	4	1	1	3	1	55	6	6	6	6	6	6	6	6	5	6	6	7	5	6	6	6	6	6	6	6	5	5	5	6	5	4	4	4	6	6	4	6	6	6	5	6	2	3	2	7
79	2	1	36	4	1	1	2	1	59	7	7	7	7	7	7	7	7	6	5	6	7	7	7	7	6	6	6	6	6	6	6	6	6	6	6	7	7	3	4	6	7	7	7	6	7	6	6	6	7
80	2	1	23	3	1	1	3	1	46	4	4	6	6	6	6	6	6	6	6	6	6	6	6	6	6	6	6	6	6	6	6	6	5	5	5	5	6	4	5	5	5	5	6	6	6	2	3	3	5
81	2	1	28	4	1	1	3	1	51	6	6	6	6	6	6	6	6	6	6	6	6	6	6	6	6	7	6	6	7	6	6	6	6	6	6	6	6	6	6	6	6	6	6	6	6	3	7	2	6
82	2	1	27	4	1	1	3	2	52	7	7	6	7	7	7	7	7	7	7	7	7	7	7	6	7	7	6	6	7	7	6	6	6	7	6	6	6	6	6	6	7	6	7	7	6	2	7	2	7
83	2	1	26	3	1	1	1	2	51	5	5	6	6	6	6	5	7	7	6	6	6	6	6	6	6	4	6	6	6	6	6	6	6	5	6	5	6	5	6	6	6	6	6	6	6	5	5	3	5
84	2	1	27	4	1	1	2	1	51	6	6	6	7	6	6	6	6	6	6	6	6	5	6	6	6	6	6	6	6	6	5	6	5	6	6	6	6	6	6	6	6	6	6	6	6	5	6	3	6
85	2	1	27	4	1	3	2	1	52	7	7	7	7	7	7	7	7	7	7	7	7	7	7	7	7	7	7	7	7	7	7	7	7	7	7	7	7	7	7	7	7	7	7	7	7	7	7	1	7
86	2	1	32	4	1	1	2	1	55	7	7	7	7	7	7	7	7	6	7	7	7	7	7	7	7	7	6	6	7	7	7	7	6	7	7	7	7	3	7	7	7	7	7	7	7	6	7	7	7
87	2	1	30	4	1	1	2	1	53	7	7	7	7	7	7	7	7	7	7	7	7	7	7	7	7	7	6	7	7	7	7	7	7	7	7	7	7	2	7	7	7	7	7	7	7	6	6	6	6
88	2	1	23	4	1	1	2	1	46	5	5	6	5	6	6	4	5	5	6	6	6	6	6	4	5	6	6	6	6	6	6	6	6	6	6	6	6	6	5	6	6	6	6	4	6	3	3	3	5
89	2	1	30	4	1	1	2	1	52	6	6	6	6	6	6	6	6	6	6	6	6	6	6	6	6	6	6	6	6	6	6	5	6	6	6	6	6	4	5	6	6	6	6	6	6	4	5	4	6
90	2	1	30	4	1	1	3	2	55	6	6	6	5	5	6	6	6	5	6	6	6	5	5	6	6	6	6	5	6	6	5	4	5	6	5	6	6	5	6	6	6	6	5	4	6	6	6	5	2
91	2	1	31	4	1	1	2	2	59	7	6	6	6	6	6	6	6	6	6	6	6	6	6	6	6	6	6	6	6	6	6	6	6	6	6	6	6	6	6	6	6	6	6	6	6	6	6	4	6
92	2	1	20	4	1	1	3	1	43	6	6	6	6	6	6	6	6	6	6	6	6	6	6	6	6	6	6	6	6	6	5	4	6	6	5	5	6	5	6	6	6	6	6	6	6	3	5	4	6
93	2	1	32	4	1	1	3	1	55	6	6	6	6	6	6	6	6	6	6	6	6	6	6	6	6	6	6	6	7	6	6	6	6	6	6	6	6	6	3	6	6	6	6	6	6	5	6	3	6
94	2	1	33	3	1	1	2	1	56	7	7	7	7	7	7	7	7	7	7	7	7	7	7	7	7	7	7	7	7	7	7	7	7	7	7	7	7	7	6	6	7	7	7	7	7	6	1	1	6
95	2	1	9	2	2	1	1	1	44	6	6	5	6	6	6	5	6	5	5	6	6	5	5	5	6	5	6	5	5	5	6	6	6	4	4	6	6	6	6	7	6	4	6	6	6	2	4	2	4
96	2	1	34	4	1	1	1	1	57	6	7	6	6	7	7	6	6	5	7	7	7	6	7	7	7	6	6	6	6	6	6	6	6	6	4	6	6	5	7	6	7	7	6	6	6	7	7	3	7
97	2	1	33	4	1	1	3	1	55	6	6	6	6	6	6	6	6	6	6	6	6	6	6	6	6	6	6	6	6	6	6	6	6	6	5	6	6	5	3	6	6	6	6	6	6	5	6	5	6
98	2	1	20	4	2	1	1	1	44	4	4	4	4	4	4	4	4	4	4	4	4	4	4	4	4	4	4	4	4	4	4	4	4	4	4	4	4	4	4	4	4	4	4	4	4	4	4	4	4
99	2	1	33	4	1	1	2	1	56	6	6	6	6	6	6	6	6	6	7	7	7	7	7	7	7	7	7	6	7	7	7	7	7	6	6	7	7	5	5	6	5	6	7	7	7	1	3	1	6
100	2	1	23	4	2	1	2	1	47	5	5	5	6	6	6	6	6	6	6	6	6	6	6	6	5	6	6	6	6	6	6	7	7	5	4	4	4	4	4	6	4	4	6	6	6	3	4	3	5
101	2	1	16	3	2	3	1	1	42	5	5	6	5	6	6	6	6	6	6	6	6	5	3	3	5	5	5	6	6	6	6	5	5	3	3	6	6	3	5	6	6	6	6	6	6	5	6	2	6
102	2	1	13	1	1	1	1	1	44	7	7	7	7	7	7	7	7	7	6	7	7	7	7	7	7	7	6	7	7	7	6	7	7	7	7	7	7	1	7	7	7	7	7	7	7	7	7	7	7
103	2	1	33	4	2	1	3	1	55	6	6	6	6	6	6	6	6	6	6	6	6	6	6	6	6	6	6	6	6	6	6	5	6	5	5	6	6	5	6	6	6	6	6	6	6	4	6	2	6
104	2	1	14	3	2	1	1	1	43	6	6	6	4	4	6	4	4	4	6	4	4	4	4	4	6	4	4	4	6	6	4	6	4	4	4	4	4	4	4	4	4	5	4	6	5	4	4	4	4
105	2	1	28	4	1	1	1	1	51	6	6	6	6	6	6	6	6	6	6	6	6	6	6	6	6	6	6	6	6	6	6	6	6	6	6	6	6	6	6	6	6	6	6	6	6	3	4	3	6
106	2	1	20	3	2	1	1	1	46	5	5	6	6	6	6	6	6	6	6	6	6	6	6	5	6	6	5	6	6	6	6	6	6	5	3	6	6	5	5	6	5	5	6	6	6	3	3	2	3
107	2	1	33	4	1	1	3	1	55	6	6	5	5	5	6	5	6	5	5	5	6	5	5	5	6	5	5	6	6	6	6	5	5	6	4	6	6	6	6	6	6	6	6	4	5	3	5	2	5
108	2	1	38	4	1	1	1	1	61	6	6	6	6	6	6	6	6	6	6	6	6	6	6	6	6	6	6	6	6	6	6	4	6	6	5	6	6	5	6	6	6	6	6	6	6	4	4	4	6
109	2	1	23	4	1	1	1	1	46	4	4	4	4	4	4	4	4	4	4	4	4	4	4	4	4	4	4	4	4	4	4	4	4	4	4	4	4	4	4	4	4	4	4	4	4	4	4	4	4
110	2	1	6	2	1	1	2	1	44	6	6	6	5	5	3	3	5	3	5	5	6	5	5	5	3	5	5	3	5	5	5	5	5	3	3	6	5	7	3	7	2	3	5	5	5	2	3	3	5
111	2	1	35	4	2	1	2	2	58	6	6	5	6	6	6	6	5	5	6	6	6	4	5	5	6	5	6	5	5	6	6	6	6	5	4	5	5	5	5	6	5	5	5	5	6	4	6	4	6
112	2	1	3	1	1	2	3	1	47	6	6	6	6	6	6	6	6	6	6	6	6	2	6	2	6	6	6	6	6	6	6	6	6	6	6	6	6	6	6	6	6	6	6	6	6	6	6	6	6
113	2	1	35	4	2	1	1	1	35	5	6	6	6	6	6	6	6	6	6	6	6	6	5	5	6	6	5	5	6	5	6	5	6	5	5	6	5	5	6	6	6	4	6	5	5	3	4	3	3
114	2	1	35	4	2	1	3	1	58	6	6	6	6	6	6	6	6	6	6	6	6	6	6	6	6	6	6	6	6	6	6	7	6	6	2	7	7	7	6	6	6	6	6	6	6	6	6	6	6
115	2	1	5	1	1	1	2	1	45	6	6	6	6	6	6	6	6	6	6	6	6	6	6	6	6	6	6	6	6	6	6	6	6	5	4	6	6	5	4	4	4	5	6	6	6	4	4	3	6
116	2	1	16	4	2	1	2	1	42	7	7	7	7	7	7	7	7	7	6	6	6	6	6	6	7	6	6	6	7	7	7	7	7	4	6	7	7	6	6	7	6	6	7	7	7	2	6	2	4
117	2	1	11	3	1	1	1	2	34	6	6	6	6	6	7	6	6	6	6	6	6	6	6	6	6	7	7	6	6	6	6	6	6	6	6	6	6	5	4	6	6	6	6	6	6	3	5	4	5
118	2	1	1	1	1	1	3	1	34	6	6	6	6	6	6	6	6	6	6	6	6	6	6	6	6	6	6	6	6	6	6	6	6	6	6	6	6	6	6	4	6	6	6	6	6	5	6	3	6
119	2	1	17	4	2	1	3	1	42	6	6	6	4	6	6	6	6	6	6	6	6	6	6	6	6	6	6	6	6	6	6	6	6	4	2	6	6	4	4	4	4	4	5	5	4	3	4	4	6
120	2	1	18	4	1	2	2	1	49	6	6	6	6	6	6	6	6	6	6	6	6	6	6	6	6	6	6	6	6	6	6	6	6	6	4	6	6	6	6	6	6	6	6	6	6	4	4	4	4
121	2	1	26	4	2	3	1	1	51	3	3	3	3	3	3	3	3	3	3	5	3	3	3	2	3	3	5	3	3	3	3	3	4	4	4	4	4	4	4	6	4	4	4	4	4	5	5	5	5
122	2	1	14	4	1	1	2	1	38	6	6	6	6	6	6	6	6	6	6	6	6	6	6	6	6	6	6	6	6	6	6	6	6	6	4	6	6	4	6	6	6	6	6	6	6	4	6	2	6
123	2	1	11	3	1	2	3	1	40	6	6	6	6	6	6	6	6	6	5	5	5	4	5	5	6	6	6	6	6	6	6	6	6	6	6	6	6	6	4	4	6	6	6	6	6	4	4	4	4
124	2	1	25	4	1	1	3	1	49	6	6	6	6	6	6	6	6	6	6	6	6	6	6	6	6	6	6	6	6	6	6	6	5	5	6	6	6	6	6	6	6	6	6	6	6	6	6	3	6
125	2	1	4	1	2	1	1	2	48	6	7	6	5	6	6	7	6	6	5	6	6	6	6	6	6	6	6	6	6	6	6	6	6	6	4	6	6	4	5	4	6	6	6	6	6	5	6	2	5
126	2	1	26	4	1	1	1	1	51	4	4	4	4	4	4	4	4	4	4	4	6	4	6	4	6	4	6	4	4	6	6	6	6	4	5	4	4	2	4	4	4	4	6	6	4	4	4	4	4
127	2	1	34	4	1	1	1	1	57	6	7	6	6	7	7	6	6	5	7	7	7	6	7	7	7	6	6	6	6	6	6	6	6	6	4	6	6	5	7	6	7	7	6	6	6	7	7	3	7
128	2	1	10	3	2	1	2	1	36	5	5	6	6	6	6	6	6	6	6	6	6	6	6	6	6	6	6	6	6	6	6	6	6	6	5	5	5	6	6	6	6	6	6	6	6	2	3	2	3
129	2	1	39	4	1	1	1	1	61	5	5	6	5	5	6	6	6	5	6	6	6	6	6	5	6	6	6	6	6	6	2	2	5	5	2	6	6	5	6	6	6	5	6	6	6	3	3	2	6
130	2	1	34	4	2	1	2	1	56	7	7	6	7	7	7	7	7	7	7	7	7	7	7	7	7	7	7	6	7	7	7	7	7	7	1	7	7	7	7	7	7	7	7	6	7	1	7	1	1
131	2	1	30	4	1	1	2	1	53	6	6	6	4	6	6	6	6	6	6	6	6	6	6	5	5	6	6	5	6	6	6	5	5	5	5	5	6	3	6	6	6	5	6	6	6	3	4	3	6
132	2	1	31	4	1	1	2	1	53	5	6	5	6	6	6	6	6	6	5	6	6	6	6	6	6	6	6	6	6	6	6	6	6	6	6	5	6	4	6	6	6	6	6	6	6	4	4	4	6
133	2	1	10	2	2	1	2	1	52	5	5	5	5	5	4	5	5	4	5	4	5	4	4	4	5	4	5	3	4	5	4	4	5	3	4	4	4	5	4	6	4	4	5	5	4	3	4	3	5
134	2	1	20	4	1	1	2	1	43	6	6	6	7	7	7	7	7	6	7	7	7	6	6	6	6	7	7	5	6	6	6	7	6	7	6	6	7	5	6	6	4	6	6	6	6	7	7	7	7
135	2	1	28	4	1	1	2	1	52	6	6	5	3	6	6	5	6	4	4	6	6	5	6	6	5	5	6	6	6	6	6	4	5	6	4	4	4	5	6	6	6	6	6	6	6	3	6	2	7
136	2	1	2	1	1	1	1	1	35	4	4	5	5	5	6	5	5	5	6	6	6	6	6	6	6	5	5	5	5	4	4	4	5	4	4	4	4	3	4	6	5	4	6	3	5	2	3	2	4
137	2	1	20	4	1	1	3	1	43	6	5	6	6	7	7	6	7	6	5	6	6	6	6	6	6	6	6	6	6	6	6	6	6	6	6	6	6	5	5	6	6	6	6	6	6	5	6	3	6
138	2	1	29	4	1	1	2	1	54	5	6	6	6	6	6	6	6	6	6	6	5	6	6	5	6	6	6	5	7	6	6	5	5	5	6	5	5	4	5	5	5	5	6	6	5	4	6	4	6
139	2	1	0	1	1	1	1	2	43	5	6	5	5	6	6	6	5	5	5	6	6	6	6	6	6	6	5	6	6	6	6	6	6	5	5	6	6	6	5	6	6	6	6	6	6	5	4	5	5
140	2	1	40	4	1	1	2	2	64	6	6	6	5	7	6	6	6	6	6	6	7	6	6	6	6	6	6	6	6	6	6	5	6	7	6	6	6	6	6	6	6	6	6	6	6	4	4	3	7
141	2	1	26	4	2	1	2	1	50	6	6	6	6	6	6	5	6	6	6	6	6	4	5	5	6	6	5	5	6	6	6	6	6	6	4	6	4	6	5	5	6	6	6	6	6	3	4	2	4
142	2	1	25	4	1	1	2	2	53	6	6	6	5	6	7	6	6	5	6	6	7	6	6	5	7	6	6	6	6	6	6	6	6	6	6	7	6	6	6	6	6	7	7	6	6	3	5	1	6
143	2	1	29	4	1	1	1	2	53	6	6	6	6	6	6	6	5	5	6	6	6	6	5	6	6	6	6	6	6	6	5	6	6	5	4	5	5	4	6	6	5	6	6	5	6	6	6	6	6
144	2	1	37	4	1	1	1	1	59	6	6	6	6	6	6	6	6	6	6	6	6	6	6	6	6	6	6	6	6	6	6	6	6	5	5	6	6	5	5	6	5	6	6	6	6	3	6	2	6
145	2	1	34	4	1	1	3	1	56	6	6	6	2	6	6	6	6	6	6	7	6	6	6	6	6	6	6	6	7	7	6	6	7	6	5	7	6	6	6	6	6	6	7	6	6	3	5	2	6
146	2	1	23	4	1	1	2	1	46	6	6	6	6	6	6	6	6	6	6	6	6	6	6	6	6	6	6	6	6	6	6	6	6	6	6	6	6	4	6	6	6	6	6	6	6	6	6	6	6
147	2	1	29	1	1	1	2	1	52	6	6	6	6	7	7	7	7	6	6	6	7	6	6	4	5	6	7	6	6	6	6	6	6	6	6	7	6	7	7	7	6	6	7	6	6	1	2	2	7
148	2	1	29	4	1	1	2	1	53	6	6	6	6	6	6	6	6	6	6	6	7	6	6	6	6	6	7	6	7	7	6	4	6	6	4	6	4	6	6	6	6	6	6	6	6	3	4	4	6
149	2	1	30	4	1	1	3	2	53	6	6	7	6	6	7	6	4	3	6	6	7	5	4	6	6	5	5	5	6	6	5	5	5	6	4	6	6	6	6	5	5	5	6	6	7	1	6	2	6
150	2	1	31	4	1	1	2	1	54	5	5	4	2	6	6	6	6	6	5	6	6	5	6	6	6	6	6	6	7	6	6	6	6	5	4	6	6	6	6	6	6	5	6	6	5	2	3	2	6
151	2	1	5	2	1	1	2	2	52	6	6	6	6	6	6	6	5	5	6	7	6	6	6	6	6	6	6	6	6	6	6	6	6	5	6	6	7	6	6	6	6	6	6	6	6	6	6	2	6
152	2	1	36	4	1	1	1	1	60	5	5	4	6	6	6	6	5	5	5	6	6	5	5	5	5	5	5	6	6	5	6	5	5	5	4	4	4	5	4	4	5	5	5	4	4	3	3	3	4
153	2	1	21	4	1	1	2	2	46	6	6	6	6	6	6	6	6	6	6	6	6	6	6	6	6	6	6	6	6	6	6	6	6	6	5	6	6	5	6	6	6	6	6	6	6	5	6	5	6
154	2	1	28	4	1	1	3	1	51	6	6	6	5	6	6	6	6	6	6	6	6	6	6	6	6	6	6	6	6	6	6	6	6	6	5	6	6	6	6	6	6	6	6	6	6	3	6	2	6
155	2	1	27	4	1	1	3	2	52	6	6	5	5	6	6	5	6	6	6	6	6	5	5	5	6	5	5	5	6	6	6	6	6	6	5	6	5	5	5	6	6	6	5	5	5	2	5	2	5
156	2	1	23	4	1	3	2	1	53	5	5	5	5	5	6	6	6	6	6	6	6	6	6	6	6	6	6	6	6	6	6	6	5	5	5	5	5	7	5	6	6	6	5	5	5	2	6	3	7
157	2	1	30	4	1	1	1	1	54	6	6	6	5	5	5	5	4	5	6	6	6	6	6	6	6	6	6	5	6	6	6	6	6	5	5	5	5	5	5	5	5	5	5	6	5	3	4	4	6
158	2	1	15	4	1	1	3	1	43	5	5	6	6	7	7	6	6	6	6	6	6	7	7	6	7	7	6	7	7	7	6	5	5	6	6	6	6	6	7	6	6	7	7	6	6	6	7	3	7
159	2	1	24	4	1	1	3	1	51	6	6	6	6	6	6	6	6	6	6	6	6	6	6	6	6	6	7	6	6	6	6	6	7	5	6	4	5	5	6	6	6	5	6	6	6	3	3	3	3
160	2	1	26	4	1	1	3	1	49	6	6	6	6	7	7	7	7	7	6	6	6	6	6	6	6	7	6	7	7	6	6	6	6	7	6	6	6	3	6	6	6	6	6	6	6	6	6	2	6
161	2	1	32	4	1	3	2	1	55	6	6	7	7	7	7	7	7	6	6	6	6	5	6	6	6	6	6	6	6	6	6	5	6	6	5	6	6	5	7	5	6	7	7	6	6	5	5	3	5
162	2	1	32	4	1	1	2	1	55	7	7	6	6	6	6	6	6	6	6	7	6	6	6	6	6	6	6	6	6	6	6	4	7	7	6	7	7	6	7	7	7	7	7	6	6	3	6	3	6
163	2	1	29	4	1	1	2	1	52	6	6	6	6	6	6	6	6	6	6	6	6	7	6	6	6	6	6	6	7	6	4	4	6	6	5	7	6	6	6	7	6	6	6	6	6	6	7	3	7
164	2	1	32	4	1	1	2	1	54	5	5	6	5	5	6	6	5	5	5	6	6	6	6	6	6	6	6	6	6	6	5	5	6	6	5	6	6	6	6	6	6	6	6	5	6	3	6	3	6
165	2	1	35	4	1	1	2	1	60	6	7	7	7	7	7	7	7	7	6	6	6	6	6	6	6	6	6	6	6	6	6	6	6	7	1	6	6	7	7	7	7	7	7	7	7	7	7	7	7
166	2	1	30	4	1	1	1	1	52	6	6	6	5	6	6	6	6	6	6	6	6	6	6	6	6	6	6	6	7	7	7	7	7	7	6	6	6	6	5	6	6	6	6	6	6	6	7	7	7
167	2	1	14	4	1	1	1	1	42	4	4	6	6	4	4	4	4	4	6	6	6	6	6	6	6	5	6	6	6	6	6	6	6	6	6	6	6	5	6	6	6	6	6	6	6	3	5	3	4
168	2	1	17	3	1	2	2	1	43	6	6	6	5	6	6	6	6	5	6	5	6	5	5	6	6	6	6	5	5	6	6	6	6	6	5	6	6	6	5	6	6	2	6	6	6	2	6	3	5
169	2	1	3	1	1	1	3	1	25	6	7	6	7	7	7	7	7	7	7	6	6	6	7	7	7	7	6	6	5	6	6	6	6	7	7	7	7	7	7	7	7	7	7	7	7	4	6	1	6
170	2	1	0	1	1	1	1	1	23	5	5	5	6	5	6	4	3	6	6	6	6	2	4	4	5	5	5	5	5	5	5	5	5	2	2	2	4	2	2	2	2	2	6	6	6	2	2	2	4
171	2	1	27	4	2	1	1	1	52	7	7	7	7	7	7	7	7	7	7	7	7	7	7	7	7	7	7	7	7	7	7	7	7	7	7	7	7	7	7	7	7	7	7	7	7	1	7	1	7
172	2	1	28	4	1	1	1	1	51	6	6	6	6	6	7	7	7	6	7	7	7	6	7	6	6	6	7	6	7	6	6	5	6	7	6	7	6	7	7	7	7	7	7	6	7	3	7	1	7
173	2	1	1	1	1	1	1	1	24	6	6	6	5	5	5	6	5	5	6	6	5	5	5	5	5	6	6	5	6	6	5	5	5	6	6	6	6	6	5	6	6	6	6	6	5	4	6	3	6
174	2	1	27	4	2	1	1	1	52	7	7	7	7	7	7	7	7	7	7	7	7	7	7	7	7	7	7	7	7	7	7	7	7	7	7	7	7	7	7	7	7	7	7	7	7	1	7	1	7
175	2	1	30	4	1	1	3	1	54	6	6	6	6	6	6	6	6	6	6	6	6	6	6	5	6	6	5	6	6	6	6	6	6	6	5	6	6	5	5	6	6	5	6	6	6	4	6	3	7
176	2	1	11	3	1	1	1	1	49	6	6	6	6	6	6	6	6	6	6	6	6	6	6	6	6	6	6	6	6	6	6	6	6	6	5	6	6	4	4	6	6	6	6	6	6	3	6	4	6
177	2	1	24	4	1	1	2	1	46	4	4	5	4	5	4	4	5	5	6	4	5	5	5	4	4	4	5	4	5	5	4	4	4	4	4	4	4	4	4	4	4	4	4	4	4	1	4	1	4
178	2	1	25	3	1	1	1	1	50	5	5	5	5	6	5	6	5	6	4	6	7	4	4	4	4	5	3	4	6	6	5	4	4	4	4	4	4	4	6	7	4	4	4	4	4	5	7	2	6
179	2	1	32	4	1	2	2	1	54	6	6	6	6	6	6	6	6	6	6	6	6	6	6	6	6	6	6	6	6	6	6	5	5	6	6	6	6	4	6	6	6	6	6	6	6	4	6	3	6
180	2	1	31	4	1	1	3	1	54	6	7	7	6	7	6	7	7	6	6	6	7	7	6	6	7	7	6	7	7	6	4	5	5	4	3	3	5	7	5	6	6	6	6	6	6	5	5	4	3
181	2	1	31	4	1	1	3	2	56	6	6	6	6	6	6	6	6	5	6	6	6	6	5	5	5	5	6	4	6	6	5	5	4	5	6	6	6	5	6	6	6	6	5	4	5	4	2	3	6
182	2	2	31	4	1	2	3	1	53	6	6	6	6	6	7	6	6	6	6	6	6	6	6	6	7	7	6	6	7	7	6	5	6	6	5	6	6	5	5	6	6	6	6	6	6	3	5	3	6
183	2	2	20	4	1	1	3	1	43	5	5	5	5	5	5	5	5	5	5	5	5	5	5	6	6	5	6	5	6	6	6	6	6	5	4	6	6	4	5	5	5	5	5	5	5	5	6	4	6
184	2	2	16	2	2	2	1	1	44	6	6	6	6	6	6	6	6	6	6	6	5	6	6	6	6	6	6	6	6	6	6	6	6	6	5	6	6	6	6	6	6	6	6	6	6	5	6	5	6
185	2	2	29	4	1	1	2	1	51	6	6	6	6	6	6	6	6	6	6	6	6	6	6	6	6	6	6	6	6	6	6	6	6	6	5	7	7	6	6	6	6	6	6	6	6	6	6	3	6
186	2	2	29	4	1	1	1	1	53	7	4	7	7	7	7	7	7	7	6	7	7	6	6	7	7	7	7	7	7	7	7	5	4	6	6	6	6	3	6	6	6	7	7	6	7	5	6	2	6
187	2	2	1	1	2	1	1	1	39	6	6	6	6	6	6	6	6	6	6	6	5	6	6	5	6	6	6	6	6	6	6	6	6	6	6	6	6	6	6	6	6	6	6	6	6	3	6	2	6
188	2	2	22	4	2	1	2	1	46	6	5	5	6	6	6	6	6	6	6	6	6	6	6	6	6	6	6	5	6	6	6	5	6	4	5	5	5	4	5	4	5	4	6	6	5	3	4	4	4
189	2	2	13	4	2	2	1	1	49	6	5	5	5	5	6	5	5	5	4	5	4	5	5	4	5	5	6	6	6	5	6	6	6	5	4	4	5	5	4	5	5	5	5	4	5	3	4	4	5
190	2	2	23	4	1	1	3	1	47	6	6	6	6	6	6	6	6	6	6	6	6	6	6	6	6	6	6	6	6	6	6	6	6	5	4	6	6	6	6	4	6	6	6	6	6	6	4	4	4
191	2	2	31	4	1	1	2	1	53	6	6	6	6	6	6	6	6	6	6	6	4	6	6	3	6	5	5	6	6	6	4	4	5	6	5	6	6	6	6	5	6	6	6	6	6	2	5	2	6
192	2	2	36	4	2	1	2	1	60	6	6	6	6	6	7	7	7	6	7	6	7	6	6	7	7	7	6	6	7	7	6	5	6	5	2	6	6	5	6	6	6	5	6	6	6	7	6	5	7
193	2	2	29	4	2	1	2	1	52	5	5	6	5	5	6	5	5	5	5	6	6	6	4	6	6	6	6	6	7	6	6	5	6	4	4	6	5	5	5	6	6	6	6	6	6	2	3	2	4
194	2	2	36	4	2	1	2	1	58	6	6	6	6	6	6	6	6	6	4	6	6	6	5	4	6	6	4	6	6	6	5	5	6	5	2	6	6	5	5	6	6	6	6	5	6	6	6	6	6
195	2	2	34	4	1	1	1	1	56	6	6	6	6	6	6	6	6	5	5	6	6	5	6	5	6	6	6	6	6	6	5	6	6	5	4	6	6	5	5	6	5	5	6	5	6	3	3	3	5
196	2	2	31	4	2	1	3	1	53	7	7	7	7	7	7	7	7	7	6	6	6	6	6	6	6	6	6	6	6	6	6	6	6	6	6	6	6	6	6	6	6	6	6	6	6	6	6	3	6
197	2	2	31	4	1	1	1	2	54	6	6	6	6	6	6	6	6	6	6	6	6	6	6	6	6	6	6	6	6	6	6	6	6	6	6	6	6	3	3	6	6	6	6	6	6	6	6	5	6
198	2	2	11	3	1	1	2	1	49	6	6	6	6	6	6	6	6	6	6	6	6	6	6	6	6	6	6	6	6	6	6	6	6	6	5	6	6	4	5	6	6	6	6	6	6	4	6	4	4
199	2	2	34	4	1	1	1	1	57	6	6	6	6	6	6	6	6	6	6	7	7	7	7	6	7	7	7	7	7	7	7	7	7	7	7	7	7	6	7	7	7	7	7	7	7	4	6	4	7
200	2	2	32	4	2	1	2	1	55	6	6	6	7	7	6	6	5	5	7	7	7	7	7	7	7	7	7	7	7	7	7	7	7	6	6	6	6	7	6	6	7	7	7	7	7	2	6	1	6
201	2	2	18	3	2	1	2	1	44	4	5	4	4	4	5	4	5	5	5	5	6	4	6	5	5	5	5	6	6	6	6	6	6	5	4	4	5	4	4	4	4	5	5	5	5	3	4	4	4
202	2	2	30	4	1	1	3	1	52	6	6	6	6	6	6	5	6	6	6	6	6	6	6	6	6	6	6	6	7	6	6	6	6	6	4	6	6	5	6	6	6	7	6	6	7	3	5	3	4
203	2	2	35	4	1	1	3	1	56	6	6	6	6	6	7	7	7	6	6	6	5	6	6	6	6	7	5	6	7	7	6	6	6	6	4	6	6	6	6	6	6	6	6	5	6	3	6	3	6
204	2	2	32	4	1	1	2	1	55	6	6	6	5	6	6	6	6	6	6	6	6	6	6	6	6	6	6	6	6	6	6	6	6	6	5	6	6	4	5	6	6	6	6	6	6	5	6	6	6
205	2	2	28	4	1	1	3	1	51	6	6	6	6	6	6	6	6	6	6	6	6	6	6	6	6	6	6	6	6	6	6	5	6	6	6	6	6	6	6	6	6	6	6	6	6	6	6	2	6
206	2	2	22	4	1	1	1	1	45	5	5	6	6	6	6	5	6	3	6	7	7	6	6	5	6	5	7	7	7	7	6	6	6	7	5	6	6	5	6	6	6	7	6	7	7	3	5	3	4
207	2	2	25	4	1	1	2	1	57	6	6	6	6	6	6	6	5	5	6	6	6	5	5	6	6	6	6	6	6	6	6	6	6	7	6	6	6	2	6	6	6	6	6	6	6	6	6	6	6
208	2	2	24	4	1	1	3	1	48	7	7	6	7	6	6	7	6	6	7	6	6	7	6	6	7	7	7	6	7	6	5	6	6	5	1	7	6	6	6	6	6	6	7	6	7	2	3	2	4
209	2	2	31	4	1	1	1	1	54	7	7	7	7	7	7	7	6	6	6	7	7	6	7	6	7	7	6	7	7	7	7	5	6	6	6	7	7	6	6	7	7	6	7	7	6	3	6	1	7
210	2	2	28	4	2	1	1	1	50	6	6	6	6	6	6	6	6	6	6	7	7	6	6	6	6	6	6	6	6	6	6	6	6	6	6	6	6	6	6	5	6	6	6	6	6	3	5	4	4
211	2	2	18	4	2	1	1	1	43	6	6	6	6	6	6	6	6	6	6	6	4	6	6	6	6	7	7	4	6	6	6	6	6	4	4	6	6	6	4	4	6	6	6	6	6	4	4	4	4
212	2	2	29	4	2	1	3	1	54	7	7	7	7	7	7	7	7	7	7	7	7	7	7	7	7	7	7	7	7	7	7	7	7	7	7	7	7	7	7	7	7	2	7	7	7	7	1	7	7
213	2	2	15	4	1	1	3	1	48	5	5	6	4	6	6	6	6	5	6	6	6	6	6	6	6	6	6	6	6	6	5	5	6	6	6	6	6	6	6	6	6	6	6	6	6	3	6	2	6
214	2	6	25	4	1	1	3	2	50	6	6	5	4	5	5	5	5	5	6	6	6	6	6	4	6	6	6	6	6	6	4	6	6	6	5	6	6	6	6	6	6	6	6	6	6	5	6	2	6
215	2	6	35	4	1	1	2	2	58	6	5	5	5	5	5	5	5	5	4	4	4	4	4	4	4	5	5	4	4	4	4	4	4	4	4	4	4	4	4	4	4	4	4	4	4	4	4	4	4
216	2	4	19	4	2	1	2	1	42	6	6	6	6	6	6	6	6	6	5	5	6	5	6	6	6	6	6	6	6	6	5	5	5	5	4	6	6	6	5	5	5	6	6	6	6	3	4	4	5
217	2	4	28	4	1	1	2	1	52	6	6	6	6	6	6	6	6	6	6	6	6	6	6	6	6	6	6	6	6	6	5	6	6	6	6	6	6	6	6	6	6	6	6	6	6	2	2	2	4
218	2	4	1	1	2	1	1	1	56	6	6	6	2	6	6	6	6	6	6	6	6	6	6	6	6	6	6	6	6	6	6	6	6	6	6	6	6	6	6	6	6	6	6	6	6	2	2	2	2
219	2	4	27	4	2	1	2	2	51	6	6	6	5	6	6	6	5	6	4	5	5	5	6	6	6	6	6	4	4	4	5	5	4	5	5	6	6	6	6	6	6	6	6	6	6	2	2	2	4
220	2	4	28	4	1	1	1	1	28	6	6	5	5	6	6	6	6	6	5	6	6	3	5	5	6	5	6	5	6	6	5	4	5	6	4	6	6	6	5	6	6	6	6	5	6	5	6	3	6
221	2	6	30	4	2	1	2	2	53	6	6	4	6	5	5	5	5	5	5	5	5	4	4	4	5	5	5	5	5	4	5	5	5	3	4	4	4	5	3	5	4	3	4	4	4	3	3	3	4
222	2	6	22	2	1	1	2	1	53	6	6	6	6	6	6	6	6	6	6	6	3	6	6	5	6	6	6	6	6	6	4	5	6	6	6	6	6	3	3	5	6	6	6	6	6	6	6	6	6
223	2	6	20	3	1	1	1	1	56	6	6	7	6	7	7	7	6	6	6	6	7	7	6	7	7	7	6	6	7	6	6	6	7	6	6	6	6	5	6	6	6	6	7	7	7	4	6	4	6
224	2	6	22	4	2	1	2	1	48	6	6	5	6	6	6	6	6	6	5	6	6	5	6	5	6	5	4	5	6	6	6	4	5	5	4	6	5	5	5	4	6	6	6	5	5	4	6	3	6
225	2	6	1	1	2	1	2	1	33	6	5	6	6	6	6	6	6	6	5	6	6	6	6	6	6	6	5	6	6	6	4	5	5	5	4	6	6	6	6	6	6	6	6	5	6	4	6	1	6
226	2	6	1	1	2	1	2	1	33	6	5	6	6	6	6	6	6	6	5	6	6	6	6	6	6	6	5	6	6	6	4	5	5	5	4	6	6	6	6	6	6	6	6	5	6	4	6	1	6
227	2	6	23	4	1	1	3	1	47	6	6	5	5	6	6	6	6	6	6	6	6	6	6	5	6	6	6	6	6	6	6	5	6	5	4	5	6	7	6	6	6	6	6	6	6	3	4	2	4
228	2	6	2	1	2	1	1	1	26	6	6	6	6	6	6	6	6	6	6	6	5	6	6	4	6	6	6	6	6	6	6	6	6	6	6	6	5	3	5	5	6	6	6	6	6	2	3	3	5
229	2	6	32	4	1	1	2	1	58	6	6	6	6	7	7	5	6	6	6	7	6	6	6	6	6	6	6	6	6	6	6	5	6	6	6	6	6	5	5	6	6	6	6	6	6	5	4	3	6
230	2	6	18	2	1	1	2	1	48	7	7	7	7	7	7	7	7	7	7	7	6	7	7	6	7	7	7	7	7	7	7	6	7	7	6	7	7	3	2	7	7	7	7	7	7	6	7	6	7
231	2	6	16	4	1	1	1	1	40	3	3	3	3	3	3	3	3	3	3	3	5	3	3	3	3	3	3	3	3	3	4	3	3	3	3	3	3	3	3	3	3	3	3	3	3	5	5	5	5
232	2	6	26	4	1	1	3	1	59	6	6	7	6	7	7	6	6	7	7	7	7	5	6	5	7	6	7	6	7	7	6	5	5	7	7	7	7	6	7	7	7	7	7	6	6	6	7	2	7
233	2	4	32	4	2	1	2	1	56	6	6	6	6	6	6	6	6	6	6	6	6	6	6	6	6	6	6	6	6	6	6	7	6	5	6	6	6	6	6	2	6	6	6	6	6	6	6	6	6
234	2	4	19	4	1	1	2	1	41	5	5	6	5	6	6	5	5	5	6	5	6	4	4	6	5	6	6	6	6	6	6	6	6	4	4	6	6	4	4	6	6	5	6	6	4	4	4	4	4
235	2	4	35	4	1	1	2	1	63	6	6	6	6	6	6	6	6	6	6	6	6	6	6	6	6	6	5	6	6	6	6	5	6	6	6	6	6	5	6	6	6	6	6	6	6	5	5	3	6
236	2	4	37	4	1	1	2	1	60	6	6	6	5	6	6	6	6	6	6	6	6	6	6	6	6	6	6	6	6	6	5	5	5	6	6	6	6	5	5	5	5	5	6	6	6	6	7	5	7
237	2	4	42	4	1	1	2	2	69	6	6	6	4	6	6	6	6	6	6	6	6	6	6	6	6	6	6	6	6	6	5	6	5	5	6	6	6	3	5	5	5	5	6	6	6	5	7	4	7
238	2	4	35	4	1	1	2	2	38	7	7	7	7	7	7	7	7	7	6	6	7	7	7	7	7	7	7	7	7	7	7	7	7	7	7	7	7	2	7	7	7	7	7	7	7	6	7	6	7
239	2	4	0	1	1	1	1	1	21	7	7	7	7	7	7	7	7	7	7	7	6	7	7	7	7	7	7	7	7	7	6	5	5	6	6	7	7	4	4	5	7	7	7	7	7	7	7	6	7
240	2	4	20	4	1	1	3	2	43	6	6	6	6	6	6	6	6	6	6	6	6	6	6	6	6	6	6	6	6	6	5	5	6	6	5	6	6	6	5	6	6	6	6	6	6	2	6	2	6
241	2	4	23	4	1	1	2	1	47	6	6	6	6	6	6	6	6	6	6	6	6	6	6	6	6	6	6	6	6	6	6	6	6	6	6	6	6	6	6	6	6	6	6	6	6	2	2	2	2
242	2	4	20	4	1	1	3	1	46	6	6	6	5	6	6	6	6	6	6	6	5	6	6	5	6	5	5	6	6	5	5	5	6	5	4	6	6	5	5	6	5	6	6	6	6	5	3	3	5
243	2	4	7	3	2	1	2	1	36	6	6	5	5	5	5	5	5	5	4	5	5	5	6	5	7	5	7	5	6	6	6	5	5	7	6	7	7	7	7	7	7	7	7	7	7	1	5	1	5
244	2	4	30	4	1	1	1	1	53	6	6	6	6	6	6	6	6	6	6	6	6	6	6	6	6	6	6	6	6	6	6	6	6	5	5	5	5	5	6	6	5	6	6	6	6	6	3	6	6
245	2	4	20	4	1	2	2	1	42	6	5	6	6	7	6	6	4	5	6	6	5	6	5	6	6	6	6	5	6	4	4	5	4	5	4	4	5	6	6	5	6	6	6	6	6	5	5	2	7
246	2	4	18	2	1	1	1	1	42	6	6	6	6	6	6	6	6	6	6	6	6	6	6	6	6	6	6	6	6	6	6	6	6	7	4	6	6	6	6	6	6	6	6	6	6	4	6	4	6
247	2	4	22	4	1	1	2	1	47	7	7	7	7	7	7	7	7	7	6	6	6	6	6	6	6	7	4	6	6	6	6	6	6	6	4	6	6	4	5	6	6	6	7	7	6	3	4	2	4
248	2	4	25	4	1	1	2	1	48	6	6	6	5	5	6	6	6	6	6	6	6	6	6	5	5	5	6	5	6	6	5	6	6	6	6	6	6	4	5	6	5	5	6	6	5	2	3	3	4
249	2	4	25	4	1	1	2	1	48	6	6	6	5	5	6	6	6	6	6	6	6	6	6	5	5	5	6	5	6	6	5	6	6	6	6	6	6	4	5	6	5	5	6	6	5	2	3	3	4
250	2	4	31	4	1	1	1	1	54	6	6	6	5	7	7	6	6	6	5	6	6	6	6	4	6	4	6	6	7	7	5	5	6	7	6	7	7	5	6	7	7	7	7	7	6	3	6	2	6
251	2	4	23	4	1	1	1	1	48	5	4	5	5	6	6	5	6	5	6	6	6	6	6	6	6	6	6	6	6	6	6	6	6	4	4	4	4	4	4	3	4	4	4	5	5	3	3	3	3
252	2	4	33	4	1	3	3	1	57	7	7	7	6	6	6	6	7	6	6	6	6	5	6	6	6	6	6	6	7	6	4	4	6	7	5	6	6	6	6	7	7	7	6	6	6	3	6	2	6
253	2	4	24	4	1	1	2	1	48	6	5	5	4	6	5	5	6	3	6	6	3	4	3	2	6	5	6	3	6	6	6	3	5	3	4	3	6	5	5	6	5	5	6	6	5	3	6	2	6
254	2	4	23	4	1	1	3	1	47	5	5	6	6	5	5	6	6	6	6	7	7	6	6	6	6	5	7	5	7	6	6	6	6	4	5	5	5	4	5	6	6	6	6	6	6	3	4	3	4
255	2	4	16	3	2	1	3	1	39	6	6	6	6	6	6	6	6	6	6	6	6	6	6	6	6	6	6	6	6	6	6	6	6	6	6	6	6	2	4	6	6	6	6	6	6	6	6	6	6
256	2	4	35	4	2	1	2	1	60	6	6	6	6	6	6	6	6	6	6	6	5	5	6	5	6	6	6	5	6	6	5	4	5	6	4	6	6	5	4	4	6	5	6	6	6	2	4	2	6
257	2	4	9	3	1	1	1	1	33	7	7	7	7	7	7	7	7	7	7	7	7	7	7	7	7	7	7	5	7	5	5	5	7	7	7	7	7	7	7	7	7	7	7	7	7	4	7	4	1
258	2	4	20	4	1	3	1	2	45	6	6	6	6	6	6	6	6	6	6	6	6	6	6	6	6	6	6	6	6	6	6	6	6	5	5	6	6	6	5	6	6	6	6	6	6	2	3	2	3
259	2	4	21	4	1	3	1	1	44	5	5	5	4	5	5	5	5	5	6	6	6	5	4	4	4	6	4	6	6	5	6	4	6	4	4	4	4	3	4	6	4	4	6	6	4	2	3	2	5
260	2	4	35	4	1	1	2	1	58	6	6	6	6	6	6	6	6	6	6	6	6	6	6	6	6	6	6	6	6	6	5	6	6	6	6	6	6	6	6	6	6	6	6	6	6	3	6	2	6
261	2	4	23	4	1	1	2	1	48	5	6	6	6	6	6	6	6	6	5	6	6	5	5	5	5	5	5	5	5	5	5	4	6	5	6	5	6	5	5	5	6	5	6	6	6	2	5	2	5
262	2	4	25	4	1	2	1	1	49	7	7	7	7	7	7	7	7	7	7	7	7	6	7	5	7	7	5	7	7	7	7	7	7	7	7	7	7	7	7	7	7	7	7	7	7	5	7	2	7
263	2	4	24	4	1	1	1	1	47	5	5	5	3	6	6	6	6	6	6	6	6	5	6	6	6	5	5	6	6	6	5	5	6	5	5	5	5	3	5	5	5	5	6	6	5	6	5	5	6
264	2	4	33	4	1	1	3	1	54	6	6	6	6	6	6	6	6	6	5	6	6	6	6	4	6	5	6	6	6	6	5	5	6	5	4	6	6	5	5	5	4	4	6	6	6	2	6	2	6
265	2	4	35	4	1	1	1	1	57	5	6	5	4	5	5	5	5	5	6	6	5	5	4	4	6	5	6	5	6	4	4	6	4	4	4	5	5	4	6	6	6	5	6	5	6	2	4	4	4
266	2	4	15	4	2	1	3	1	38	6	6	6	6	6	6	6	6	6	5	5	6	5	6	4	6	6	6	6	5	6	5	5	6	4	5	4	4	5	5	5	4	4	5	5	5	4	4	5	4
267	2	4	18	3	1	2	3	2	42	6	6	6	6	6	6	6	6	6	6	6	6	6	6	6	6	6	6	6	6	6	6	7	6	6	5	6	6	6	6	6	6	6	6	6	6	2	4	3	6
268	2	4	1	1	1	1	1	2	48	6	5	6	6	5	6	6	5	6	6	6	6	6	6	6	6	6	6	6	6	6	6	6	6	6	6	6	6	5	5	6	5	6	5	5	5	4	4	2	4
269	2	4	35	4	1	2	2	1	60	6	6	6	6	5	5	5	6	6	5	6	5	5	5	4	6	6	6	6	6	6	4	5	6	6	5	6	6	6	6	6	6	6	6	5	6	3	6	3	6
270	2	4	14	2	1	3	3	2	38	1	1	2	2	2	2	2	1	1	4	2	2	1	1	2	2	2	2	2	2	2	2	2	2	2	2	2	2	1	1	1	2	1	1	1	1	1	1	1	1
271	2	4	16	3	1	3	1	1	38	5	5	5	5	5	5	5	5	5	5	5	5	5	5	5	5	5	5	5	5	5	5	5	5	5	5	5	5	5	5	5	5	5	5	5	5	3	3	3	3
272	2	4	36	4	1	1	3	1	59	4	4	4	4	4	4	4	4	4	4	4	4	4	4	4	4	4	4	4	4	4	4	4	4	4	4	4	4	4	4	4	4	4	4	4	4	4	4	4	4
273	2	4	32	4	1	1	3	1	55	4	4	4	4	5	5	5	5	5	5	5	6	6	6	6	6	6	6	6	6	6	5	5	5	4	4	4	4	4	4	4	4	4	5	5	5	3	4	4	4
274	2	4	30	4	1	1	2	1	54	5	6	6	6	6	5	5	5	5	6	6	6	5	5	5	5	5	5	5	5	5	6	6	5	4	5	5	5	4	5	5	5	4	5	5	5	6	6	5	6
275	2	4	19	4	1	2	1	2	46	6	6	6	6	6	6	6	6	6	6	6	6	6	6	6	6	6	6	6	6	6	6	6	6	6	6	6	6	6	6	6	6	6	6	6	6	3	6	2	5
276	2	5	20	4	1	1	1	1	47	7	7	7	7	7	7	7	7	7	7	7	7	7	7	7	7	7	7	7	7	7	7	7	7	7	4	7	7	7	7	7	7	7	7	7	7	6	6	4	6
277	2	5	24	4	1	2	1	1	44	4	5	5	4	5	5	5	4	6	4	5	4	5	5	4	5	5	5	5	4	5	6	6	4	5	5	4	4	5	4	5	4	5	4	4	5	3	4	2	3
278	2	5	21	4	1	1	2	1	50	6	6	6	6	6	6	6	6	6	6	6	6	6	6	5	6	6	6	6	6	6	6	5	6	5	5	5	6	5	5	5	5	6	6	6	6	2	2	2	5
279	2	5	10	4	1	1	2	1	36	6	6	6	6	6	6	6	6	6	6	6	6	6	6	6	6	6	6	6	6	6	6	6	6	6	6	6	6	3	6	6	6	6	6	6	6	6	6	6	6
280	2	5	28	4	1	1	3	2	49	6	6	6	6	6	6	6	6	6	5	5	5	5	5	5	5	5	5	5	5	5	4	4	4	5	5	6	6	4	5	4	5	5	5	5	5	4	4	4	6
281	2	5	34	4	1	1	2	1	54	6	6	5	5	5	5	5	4	5	5	5	6	4	5	6	6	4	6	5	5	5	5	5	5	4	4	5	5	4	4	4	4	5	5	4	4	5	5	3	6
282	2	5	30	4	1	1	2	1	55	5	5	4	4	5	6	4	6	5	6	4	6	4	6	6	4	6	4	4	6	6	4	4	6	4	4	6	5	5	5	5	4	5	6	5	6	3	4	2	5
283	2	5	29	4	1	1	2	1	50	6	6	6	6	6	6	6	6	6	6	6	6	6	6	6	6	6	6	6	5	6	6	6	6	6	2	6	6	6	6	6	6	6	6	6	6	6	6	6	6
284	2	5	25	4	1	1	2	1	52	4	4	6	6	4	4	4	4	4	6	6	6	6	6	6	6	6	6	6	6	6	6	6	6	4	4	6	6	4	4	4	4	4	6	6	6	2	4	4	6
285	2	5	31	4	2	3	3	1	59	7	7	7	7	7	7	7	7	7	7	7	7	7	7	7	7	7	7	6	7	7	7	7	7	7	2	7	7	7	7	7	7	7	7	7	7	2	6	1	6
286	2	5	30	4	1	1	2	1	56	4	4	4	4	4	4	4	4	4	4	4	6	6	6	6	6	6	6	6	6	6	6	6	6	4	4	6	4	5	4	4	4	4	4	4	4	4	4	4	3
287	2	5	15	4	1	3	2	2	56	7	7	7	7	7	7	7	7	7	6	6	7	7	7	7	7	6	6	5	6	6	6	6	6	6	4	6	6	6	6	6	7	7	7	7	7	3	6	2	6
288	2	5	25	4	1	1	2	1	49	6	6	6	6	6	7	6	6	6	7	7	7	6	7	7	6	6	6	6	6	6	6	6	6	6	4	6	6	6	6	6	6	6	6	6	6	5	6	4	6
289	2	5	16	4	1	1	1	1	46	6	6	6	6	5	5	5	5	6	6	6	6	5	6	5	5	6	7	5	6	6	6	6	7	6	6	6	6	6	6	7	6	6	6	6	6	2	6	6	6
290	2	5	32	4	1	1	2	1	52	6	6	6	5	6	6	6	6	6	6	6	5	6	6	6	6	6	6	6	6	6	6	6	5	7	4	6	6	3	6	6	6	6	6	6	6	6	6	3	6
291	2	5	32	4	1	1	3	1	52	6	6	6	6	6	6	6	6	5	6	6	6	6	6	6	6	6	6	6	5	6	6	6	6	6	2	6	6	3	6	6	6	6	6	6	6	6	6	3	6
292	2	5	32	4	1	1	3	1	52	6	6	6	6	6	6	6	6	6	6	6	6	6	6	6	6	6	6	6	6	6	6	6	6	6	4	6	6	6	6	6	6	6	6	6	6	6	6	3	6
293	2	5	32	4	1	1	3	1	52	6	6	6	6	6	6	6	6	6	6	6	6	6	6	6	6	6	6	6	6	6	6	6	6	6	4	6	6	6	6	6	6	6	6	6	6	6	6	3	6
294	2	5	26	4	1	2	2	1	57	5	4	6	5	6	4	6	5	4	5	5	5	4	3	5	5	4	5	6	5	4	4	5	4	4	5	6	5	6	6	4	5	7	5	5	4	2	4	3	2
295	2	5	34	4	1	1	2	1	61	6	6	6	6	6	6	6	6	6	6	6	6	6	6	6	6	6	5	6	6	6	6	6	6	6	6	6	6	4	5	5	6	5	5	5	5	2	3	2	5
296	2	5	33	4	1	1	3	1	59	6	6	6	6	6	6	6	6	6	6	6	6	6	6	6	6	6	6	6	6	6	6	6	6	6	5	6	6	6	6	6	6	6	6	6	6	6	2	2	6
297	2	5	23	4	1	2	2	1	43	7	7	7	7	7	7	7	7	7	7	7	7	7	7	7	7	7	7	7	7	7	7	7	7	7	7	7	7	7	7	7	7	7	7	7	7	1	1	1	1
298	2	5	28	4	1	1	3	1	54	6	6	6	6	6	6	6	6	6	6	7	6	3	5	6	5	5	6	5	7	6	6	4	4	5	6	6	6	6	5	6	5	5	6	5	5	5	5	3	3
299	2	5	25	4	1	1	2	1	53	6	6	6	6	6	6	6	6	6	6	6	6	6	6	6	6	6	6	6	6	6	6	6	6	6	5	6	6	5	5	6	6	6	6	6	6	5	6	2	6
300	2	5	25	4	1	2	2	1	50	6	6	6	7	6	6	6	6	6	6	6	5	5	5	6	6	7	7	5	7	6	6	6	6	7	5	7	7	5	6	6	6	6	7	7	7	2	6	2	7
[truncated: 8 more columns]
