# Supplementary material for: Secondary teachers’ competencies and attitude: A mediated multigroup model based on usefulness and enjoyment to examine the differences between key dimensions of STEM teaching practice
Source: PLoS One. 2023 Jan 26;18(1):e0279986. doi: 10.1371/journal.pone.0279986 (PMC9879531; doi:10.1371/journal.pone.0279986)
Supplement: S3 Table — (XLSX) [file pone.0279986.s003.xlsx]

## Sheet: MICOM
	Supplementary Materials S3
	Step I		Step II
	Configurational Invariace (CI)		Compositional Invariance (CI)
	Construct	CI?		Original Correlation	Correlation Permutation Mean	0.05	Permutation p-Values	CI?
	Attitude	Yes	Attitude	1	1	0.999	0.533	Yes
	Competencies	Yes	Competencies	1	1	0.999	0.587	Yes
	Enjoyment	Yes	Enjoyment	1	1	0.999	0.204	Yes
	Usefulness	Yes	Usefulness	0.999	0.998	0.995	0.324	Yes
	Step III							Step III
	Equal Mean Assessment							Equal Variance Assessment
		Mean - Original Difference ( IBL - INT )	Mean - Permutation Mean Difference ( IBL - INT )	0.025	0.975	Permutation p-Values	Equal?	Variance - Original Difference ( IBL - INT )	Variance - Permutation Mean Difference ( IBL - INT )	0.025	0.975	Permutation p-Values	Equal?
	Attitude	0.003	0	-0.131	0.133	0.498	Yes	0.01	0.008	-0.33	0.342	0.508	Yes
	Competencies	0.152	-0.002	-0.135	0.137	0.034	NO	0.022	0.015	-0.395	0.416	0.493	Yes
	Enjoyment	0.115	-0.004	-0.133	0.13	0.073	Yes	-0.044	0.004	-0.316	0.312	0.409	Yes
	Usefulness	0.086	-0.004	-0.134	0.131	0.127	Yes	-0.111	0.008	-0.334	0.357	0.269	Yes
